# Supplementary material for: Water Supply Interruptions and Suspected Cholera Incidence: A Time-Series Regression in the Democratic Republic of the Congo
Source: PLoS Med. 2015 Oct 27;12(10):e1001893. doi: 10.1371/journal.pmed.1001893 (PMC4624412; doi:10.1371/journal.pmed.1001893)
Supplement: S1 Table — (CSV) [file pmed.1001893.s001.csv]

date	volume	chlorine	cholera	chol_highcov	chol_lowcov	rain
01/01/2009	4260		10	1	9	0
02/01/2009	3967		11	3	8	0.814
03/01/2009	3118		8	1	7	8.112
04/01/2009	3895		10	1	9	0
05/01/2009	2555		6	1	5	5.196
06/01/2009	3702		5	1	4	2.58
07/01/2009	1471		4	2	2	2.025
08/01/2009	3453		6	4	2	7.819
09/01/2009	2532		6	1	5	2.766
10/01/2009	3974		4	1	3	0
11/01/2009	3919		6	1	5	0
12/01/2009	3637		3	0	3	0.838
13/01/2009	2332		1	0	1	0
14/01/2009	1640		5	3	2	1.497
15/01/2009	2625		4	0	4	0
16/01/2009	4360		4	1	3	1.497
17/01/2009	4265		3	1	2	1.527
18/01/2009	3752		4	1	3	0.607
19/01/2009	4474		2	1	1	0
20/01/2009	4519		4	1	3	7.167
21/01/2009	3008		3	1	2	0
22/01/2009	1948		3	3	0	0
23/01/2009	0	0	6	0	6	19.461
24/01/2009	2601		10	2	8	0.635
25/01/2009	0	0	8	2	6	1.318
26/01/2009	1539		11	4	7	4.557
27/01/2009	1644		5	3	2	0.251
28/01/2009	3741		7	3	4	1.09
29/01/2009	3514		6	3	3	2.354
30/01/2009	3537		5	2	3	0.853
31/01/2009	3524		6	3	3	1.085
01/02/2009	2972		6	1	5	8.121
02/02/2009	3937		5	2	3	0.377
03/02/2009	3391		3	1	2	11.56
04/02/2009	3582		2	0	2	28.221
05/02/2009	2338		6	1	5	2.673
06/02/2009	2471		6	2	4	0.54
07/02/2009	3163		7	2	5	0
08/02/2009	2608		4	2	2	40.741
09/02/2009	2042		8	4	4	0
10/02/2009	761		3	1	2	0
11/02/2009	3108		9	2	7	0.356
12/02/2009	4296		5	1	4	0
13/02/2009	3689		7	3	4	0.412
14/02/2009	3123		7	1	6	0
15/02/2009	3543		3	1	2	0
16/02/2009	4250		1	0	1	0
17/02/2009	3355	0.47	7	2	5	1.079
18/02/2009	2646	0.5	5	1	4	4.738
19/02/2009	4136	0.47	2	0	2	1.344
20/02/2009	2158	0.64	6	3	3	3.465
21/02/2009	0	0	6	3	3	1.77
22/02/2009	1470	0.4	7	4	3	0
23/02/2009	601	0.5	5	2	3	9.924
24/02/2009	2994	0.6	11	7	4	1.756
25/02/2009	405	0.7	9	4	5	2.296
26/02/2009	3550	0.4	13	9	4	0.237
27/02/2009	3224	0.6	6	2	4	0.608
28/02/2009	3882	0.6	6	4	2	2.252
01/03/2009	4504	0.5	8	5	3	0
02/03/2009	4577	0.5	4	1	3	0.111
03/03/2009	3625	0.6	3	0	3	4.545
04/03/2009	3313	0.5	3	1	2	2.229
05/03/2009	4396	0.6	1	0	1	0
06/03/2009	2789	0.4	2	0	2	6.318
07/03/2009	2290	0.4	5	1	4	41.835
08/03/2009	0	0	1	0	1	0
09/03/2009	3965	0.2	5	1	4	2.403
10/03/2009	2869	0.3	0	0	0	0
11/03/2009	2858	0.4	1	0	1	7.862
12/03/2009	1684	0.5	2	1	1	3.161
13/03/2009	541	0.6	2	2	0	12.669
14/03/2009	2516	0.5	1	0	1	9.569
15/03/2009	3468	0.5	4	0	4	0
16/03/2009	3041	0.3	3	3	0	1.233
17/03/2009	1977	0.4	2	0	2	27.959
18/03/2009	1462		2	2	0	0
19/03/2009	4607	0.4	2	2	0	4.235
20/03/2009	4574	0.3	5	3	2	0
21/03/2009	4590	0.3	3	2	1	0
22/03/2009	3333	0.3	4	2	2	12.17
23/03/2009	3978	0.4	1	1	0	2.384
24/03/2009	4350	0.3	2	1	1	0.205
25/03/2009	4361	0.3	1	0	1	1.983
26/03/2009	2700	0.3	0	0	0	0
27/03/2009	3494	0.2	1	0	1	0
28/03/2009	4616	0.5	2	1	1	0
29/03/2009	3166	0.2	1	1	0	2.354
30/03/2009	2700	0.3	1	0	1	16.176
31/03/2009	3549	0.3	0	0	0	36.707
01/04/2009	3166	0.3	1	1	0	0
02/04/2009	862	0.4	1	0	1	10.89
03/04/2009	3341	0.3	3	2	1	3.885
04/04/2009	3273	0.6	3	3	0	0
05/04/2009	3001	0.3	1	0	1	3.416
06/04/2009	3533	0.3	2	1	1	0
07/04/2009	3719	0.4	3	0	3	0
08/04/2009	2777	0.3	0	0	0	32.474
09/04/2009	2979	0.3	2	1	1	0.333
10/04/2009	3702	0.4	1	1	0	2.009
11/04/2009	3731	0.3	0	0	0	10.798
12/04/2009	3885	0.6	2	1	1	21.907
13/04/2009	3063	0.5	1	1	0	0
14/04/2009	3996	0.5	1	1	0	9.813
15/04/2009	4256	0.4	0	0	0	25.29
16/04/2009	4789	0.4	0	0	0	0
17/04/2009	4260	0.3	3	2	1	0
18/04/2009	3884	0.3	3	3	0	3.742
19/04/2009	3661	0.4	2	1	1	0
20/04/2009	3689	0.4	1	1	0	10.722
21/04/2009	4576	0.4	1	0	1	0.428
22/04/2009	2855	0.3	0	0	0	3.093
23/04/2009	4250	0.3	0	0	0	0
24/04/2009	4026	0.3	0	0	0	0
25/04/2009	4229	0.5	1	1	0	0
26/04/2009	3882	0.5	2	1	1	1.885
27/04/2009	4012	0.3	3	1	2	6.476
28/04/2009	1267		2	2	0	0.518
29/04/2009	3569	0.5	1	0	1	0
30/04/2009	4182	0.2	0	0	0	14.694
01/05/2009	4282	0.36	0	0	0	4.795
02/05/2009	4412	0.37	5	3	2	0.013
03/05/2009	4950	0.2	0	0	0	0
04/05/2009	4872	0.4	1	1	0	1.345
05/05/2009	4459	0.21	0	0	0	0
06/05/2009	4978	0.2	0	0	0	0
07/05/2009	2762	0.3	0	0	0	3.201
08/05/2009	4451	0.3	1	1	0	0.898
09/05/2009	4613	0.27	0	0	0	0
10/05/2009	4420	0.2	3	1	2	0
11/05/2009	3249	0.4	0	0	0	11.36
12/05/2009	4543	0.3	3	3	0	4.632
13/05/2009	4397	0.3	2	0	2	0
14/05/2009	2631	0.5	2	0	2	5.271
15/05/2009	3392	0.2	1	1	0	0
16/05/2009	4223	0.3	2	0	2	3.35
17/05/2009	3662	0.2	2	2	0	2.031
18/05/2009	4742	0.1	1	1	0	0.013
19/05/2009	5049	0.2	3	0	3	4.542
20/05/2009	3783	0.3	0	0	0	3.834
21/05/2009	4645	0.2	2	0	2	1.446
22/05/2009	3046	0.3	1	1	0	0.308
23/05/2009	4573	0.2	1	1	0	0
24/05/2009	5256	0.2	1	1	0	0
25/05/2009	4579	0.3	1	1	0	0
26/05/2009	4364	0.3	1	0	1	0
27/05/2009	4567	0.2	2	0	2	0
28/05/2009	4420	0.4	1	1	0	0
29/05/2009	3986	0.1	2	1	1	0
30/05/2009	3859	0.2	4	3	1	1.159
31/05/2009	4733	0.4	1	1	0	0
01/06/2009	5274	0.2	1	1	0	0.033
02/06/2009	3084	0.25	2	2	0	0
03/06/2009	4438	0.24	0	0	0	0.415
04/06/2009	4334	0.32	2	0	2	0
05/06/2009	4243	0.25	1	0	1	0.761
06/06/2009	3968	0.52	0	0	0	0
07/06/2009	4695	0.2	1	0	1	0
08/06/2009	4590	0.22	1	1	0	0
09/06/2009	3577	0.4	0	0	0	0
10/06/2009	4017	0.2	1	0	1	0.053
11/06/2009	4108	0.2	0	0	0	0
12/06/2009	4251	0.28	2	1	1	0
13/06/2009	3321	0.2	1	0	1	0.81
14/06/2009	4037	0.2	0	0	0	0
15/06/2009	4121	0.26	1	0	1	0
16/06/2009	4221	0.3	0	0	0	0
17/06/2009	2915	0.3	1	1	0	0
18/06/2009	2384	0.2	1	0	1	0
19/06/2009	0	0	1	1	0	0
20/06/2009	1487	0.3	2	0	2	0
21/06/2009	4618	0.32	0	0	0	0.518
22/06/2009	4001	0.3	1	1	0	0
23/06/2009	3593	0.42	1	0	1	0
24/06/2009	3900	0.3	1	0	1	0
25/06/2009	4762	0.3	0	0	0	0
26/06/2009	3763	0.35	1	0	1	0
27/06/2009	3594	0.3	0	0	0	0
28/06/2009	4224	0.3	1	1	0	0.128
29/06/2009	4545	0.36	0	0	0	0.452
30/06/2009	4150	0.4	0	0	0	0.089
01/07/2009	4306	0.3	4	2	2	0
02/07/2009	3451	0.36	1	1	0	0
03/07/2009	4083	0.36	0	0	0	0
04/07/2009	3797	0.4	1	0	1	0
05/07/2009	3215	0.4	1	1	0	0
06/07/2009	4227	0.32	0	0	0	0
07/07/2009	3732	0.4	2	2	0	3.547
08/07/2009	2905	0.4	0	0	0	0
09/07/2009	4206	0.3	1	0	1	0
10/07/2009	3761	0.36	1	1	0	0
11/07/2009	3055	0.4	0	0	0	0
12/07/2009	3484	0.5	1	1	0	0
13/07/2009	1425	0.6	0	0	0	0
14/07/2009	4153	0.5	0	0	0	0
15/07/2009	4492	0.4	0	0	0	2.781
16/07/2009	3210	0.3	1	0	1	0
17/07/2009	3922	0.3	1	0	1	0
18/07/2009	4699	0.4	1	1	0	4.864
19/07/2009	3021	0.4	0	0	0	0
20/07/2009	4123	0.3	1	1	0	4.032
21/07/2009	4352	0.2	0	0	0	0
22/07/2009	4363	0.5	1	0	1	0
23/07/2009	4162	0.3	0	0	0	2.036
24/07/2009	3043	0.3	1	1	0	0
25/07/2009	4180	0.5	0	0	0	0
26/07/2009	3065	0.5	0	0	0	0
27/07/2009	3912	0.2	3	2	1	0
28/07/2009	1923	0.4	0	0	0	0
29/07/2009	3075	0.3	0	0	0	0
30/07/2009	2499	0.3	1	0	1	0
31/07/2009	3102	0.3	0	0	0	1.935
01/08/2009	3408	0.4	2	0	2	0
02/08/2009	4833	0.4	1	0	1	0
03/08/2009	3660	0.3	0	0	0	0
04/08/2009	3499	0.46	1	0	1	0
05/08/2009	3179	0.46	1	0	1	0
06/08/2009	4005	0.3	2	1	1	0
07/08/2009	3649	0.3	0	0	0	0
08/08/2009	3399	0.36	2	1	1	0.499
09/08/2009	2714	0.42	1	1	0	0
10/08/2009	3277	0.2	0	0	0	0
11/08/2009	3113	0.3	0	0	0	0.467
12/08/2009	3014	0.3	1	1	0	0.174
13/08/2009	2662	0.3	3	2	1	3.141
14/08/2009	4138	0.6	2	2	0	0
15/08/2009	2978	0.3	1	1	0	0.241
16/08/2009	4364	0.3	3	3	0	0.425
17/08/2009	4758	0.5	1	1	0	0
18/08/2009	3741	0.5	3	0	3	0
19/08/2009	4389	0.5	6	5	1	0.467
20/08/2009	4372	0.5	3	2	1	1.558
21/08/2009	3902	0.4	6	2	4	0.804
22/08/2009	3695	0.3	7	3	4	0
23/08/2009	3983	0.5	2	0	2	0
24/08/2009	3604	0.4	2	1	1	0.499
25/08/2009	3441	0.3	4	2	2	0
26/08/2009	4000	0.2	7	4	3	0
27/08/2009	3381	0.4	7	3	4	0.467
28/08/2009	3810	0.46	4	1	3	0
29/08/2009	3629	0.5	2	1	1	0.489
30/08/2009	3662	0.3	14	8	6	0
31/08/2009	3710	0.4	9	8	1	0
01/09/2009	4177	0.3	20	12	8	0.916
02/09/2009	2587	0.4	23	17	6	0
03/09/2009	2605	0.3	25	17	8	0
04/09/2009	2144	0.2	32	17	15	0.97
05/09/2009	2289	0.3	12	9	3	0
06/09/2009	2135	0.5	11	5	6	0
07/09/2009	2061	0.4	9	5	4	0.039
08/09/2009	2872	0.1	10	5	5	0
09/09/2009	2733	0.3	7	5	2	0.796
10/09/2009	2125	0.5	20	9	11	0
11/09/2009	2502	0.4	12	6	6	0
12/09/2009	3164	0.3	10	4	6	0.667
13/09/2009	2039	0.5	7	4	3	0.918
14/09/2009	3719	0.5	11	9	2	0.388
15/09/2009	2868	0.4	6	3	3	0
16/09/2009	4120	0.4	4	3	1	0.353
17/09/2009	3532	0.5	8	4	4	0.45
18/09/2009	2269	0.5	8	5	3	0.715
19/09/2009	3279	0.3	8	7	1	0.248
20/09/2009	3473	0.2	3	2	1	2.063
21/09/2009	3681	0.2	2	2	0	0
22/09/2009	2831	0.4	5	1	4	0.212
23/09/2009	2963	0.7	3	2	1	1.24
24/09/2009	3316	0.7	1	1	0	0
25/09/2009	2957	0.9	6	5	1	0
26/09/2009	3398	0.5	5	2	3	0
27/09/2009	3547	0.8	8	4	4	1.02
28/09/2009	3896	1	7	5	2	0
29/09/2009	2384	0.6	4	0	4	2.004
30/09/2009	3100	0.3	3	1	2	0
01/10/2009	2986	0.4	4	3	1	0
02/10/2009	2663	0.64	6	5	1	0
03/10/2009	2548	0.43	8	6	2	2.351
04/10/2009	3003	0.63	11	9	2	0.722
05/10/2009	3281	0.6	8	5	3	1.814
06/10/2009	1679	0.5	2	2	0	0.311
07/10/2009	3717	0.52	1	1	0	0
08/10/2009	3168	0.54	6	3	3	0
09/10/2009	2935	0.54	5	4	1	11.275
10/10/2009	3747	0.34	2	2	0	0.018
11/10/2009	3292	0.4	4	2	2	1.048
12/10/2009	3261	0.3	3	2	1	0
13/10/2009	3540	0.4	1	1	0	0.188
14/10/2009	2898	0.5	1	1	0	0
15/10/2009	2142	0.4	5	5	0	1.693
16/10/2009	2640	0.6	1	0	1	0
17/10/2009	1862	0.8	5	4	1	0
18/10/2009	2729	0.5	8	3	5	3.834
19/10/2009	2806	0.5	0	0	0	12.955
20/10/2009	2253	0.6	6	5	1	0.284
21/10/2009	3086	0.5	6	3	3	0
22/10/2009	3392	0.3	3	2	1	0
23/10/2009	2446	0.6	4	2	2	2.132
24/10/2009	1985	0.6	6	2	4	2.591
25/10/2009	3386		4	3	1	0.245
26/10/2009	2832		6	1	5	0
27/10/2009	3365		8	7	1	1.048
28/10/2009	3570	0.37	4	2	2	0
29/10/2009	2732	0.6	6	3	3	0.15
30/10/2009	2521	0.6	5	3	2	7.603
31/10/2009	2721	0.3	3	0	3	5.021
01/11/2009	3872	0.3	4	1	3	0
02/11/2009	2937	0.3	4	3	1	0
03/11/2009	3532	0.5	4	1	3	0.702
04/11/2009	2618	0.4	4	2	2	0
05/11/2009	3341	0.4	5	2	3	0.583
06/11/2009	3489	0.5	6	4	2	1.683
07/11/2009	3048	0.6	5	4	1	0.224
08/11/2009	2636	0.4	8	4	4	13.387
09/11/2009	2061	0.5	4	1	3	0
10/11/2009	2849	0.4	2	1	1	15.211
11/11/2009	2423	0.5	3	3	0	14.326
12/11/2009	2157	0.4	5	2	3	3.199
13/11/2009	1661	0.5	4	1	3	3.812
14/11/2009	2734	0.6	3	2	1	2.835
15/11/2009	1830	0.6	3	3	0	0.465
16/11/2009	2193	0.5	2	1	1	14.447
17/11/2009	3381	0.6	3	2	1	0
18/11/2009	2127	0.4	3	2	1	1.458
19/11/2009	2340	0.3	1	1	0	0.768
20/11/2009	3124	0.6	6	2	4	10.386
21/11/2009	2771	0.8	10	0	10	0.868
22/11/2009	2845	0.4	0	0	0	0
23/11/2009	0	0	1	0	1	0
24/11/2009	3260	0.5	1	1	0	0.849
25/11/2009	2053	0.6	1	1	0	3.638
26/11/2009	2395	0.5	2	1	1	4.45
27/11/2009	3772		4	3	1	0.243
28/11/2009	3480		1	1	0	0.302
29/11/2009	1153		4	2	2	1.858
30/11/2009	2787		2	2	0	0.575
01/12/2009	3739		2	1	1	0.977
02/12/2009	2741		2	0	2	1.032
03/12/2009	0	0	1	1	0	2.483
04/12/2009	1181		5	2	3	6.709
05/12/2009	2549		2	1	1	0
06/12/2009	4488		4	4	0	1.798
07/12/2009	2729		1	1	0	0
08/12/2009	3807		4	2	2	1.1
09/12/2009	2533		3	2	1	1.246
10/12/2009	4290		2	0	2	9.752
11/12/2009	1272		2	1	1	7.448
12/12/2009	3389		2	2	0	0
13/12/2009	3777		3	0	3	0.23
14/12/2009	3435	0.3	2	1	1	0.05
15/12/2009	3013	0.4	1	1	0	2.701
16/12/2009	1983	0.5	0	0	0	2.852
17/12/2009	2198	0.6	2	1	1	0
18/12/2009	3117	0.3	3	2	1	0.043
19/12/2009	3208	0.8	3	2	1	0.083
20/12/2009	3543	0.6	2	0	2	0
21/12/2009	3256	0.4	0	0	0	0
22/12/2009	3641	0.5	2	2	0	0.811
23/12/2009	2474	0.6	2	0	2	8.216
24/12/2009	3810	0.5	2	2	0	6.646
25/12/2009	4115	0.4	2	2	0	4.017
26/12/2009	3507	0.4	3	1	2	2.761
27/12/2009	2569	0.7	1	0	1	2.469
28/12/2009	2734	0.4	1	0	1	9.673
29/12/2009	2620	0.4	0	0	0	1.046
30/12/2009	3260	0.5	0	0	0	0
31/12/2009		0.5	0	0	0	0
01/01/2010	2095	0.67	0	0	0	36.068
02/01/2010	3210	0.32	2	2	0	2.456
03/01/2010	3330	0.3	3	1	2	2.646
04/01/2010	3924	0.7	4	2	2	8.399
05/01/2010	2002	1	2	1	1	0.756
06/01/2010	3263	0.6	1	0	1	8.593
07/01/2010	2352	0.6	3	3	0	8.395
08/01/2010	2295	0.7	0	0	0	7.166
09/01/2010	4229	0.6	4	2	2	6.393
10/01/2010	2734	0.94	2	0	2	0.121
11/01/2010	3453	0.6	2	1	1	0.842
12/01/2010	3189	0.5	4	3	1	0
13/01/2010	2295	0.65	3	1	2	8.491
14/01/2010	2660	0.82	3	3	0	3.71
15/01/2010	1931	0.75	1	0	1	5.835
16/01/2010	961	0.6	2	1	1	0
17/01/2010	0	0	3	3	0	0.249
18/01/2010	1397	0.5	3	1	2	0.476
19/01/2010	1554	0.56	3	1	2	0
20/01/2010	3220	0.6	4	2	2	0
21/01/2010	3715	0.5	3	1	2	0
22/01/2010	1877	0.76	2	2	0	22.96
23/01/2010	1606		5	2	3	1.85
24/01/2010	3142	0.8	2	2	0	0.111
25/01/2010	3357	0.9	3	2	1	0.472
26/01/2010	3246	1.1	4	2	2	0
27/01/2010	2599	0.8	3	2	1	0
28/01/2010	3300	0.7	5	2	3	0
29/01/2010	2735	0.6	1	1	0	0
30/01/2010	3970	0.57	3	2	1	0
31/01/2010	3623	0.6	2	1	1	4.002
01/02/2010	3735	0.9	2	1	1	0
02/02/2010	3098	0.4	6	2	4	0
03/02/2010	3429	0.3	1	1	0	19.048
04/02/2010	4378	0.56	4	2	2	8.618
05/02/2010	3520	0.1	5	1	4	1.377
06/02/2010	4479	0.6	1	0	1	0.436
07/02/2010	2954	0.68	3	0	3	11.894
08/02/2010	4646	0.5	3	1	2	1.012
09/02/2010	3939	0.5	4	3	1	4.754
10/02/2010	4231	0.6	2	1	1	0
11/02/2010	4318	0.4	4	1	3	0
12/02/2010	4830	0.5	2	2	0	0
13/02/2010	3648	1	4	2	2	0
14/02/2010	3972	0.63	4	2	2	2.221
15/02/2010	2459	0.75	4	1	3	70.716
16/02/2010	3098	0.57	4	2	2	24.434
17/02/2010	2139	0.6	1	0	1	1.992
18/02/2010	1642	0.5	2	1	1	0.116
19/02/2010	1527	0.7	3	1	2	9.501
20/02/2010	3680	0.6	4	2	2	1.707
21/02/2010	4385	0.7	4	3	1	0
22/02/2010	3376	0.78	4	2	2	0.86
23/02/2010	4446	0.58	7	3	4	2.343
24/02/2010	3293	0.64	2	2	0	16.293
25/02/2010	4193	1.7	4	1	3	9.843
26/02/2010	2692	0.67	5	4	1	8.456
27/02/2010	3534	0.7	5	2	3	0.064
28/02/2010	4840	0.8	5	1	4	5.323
01/03/2010	3028	1.4	6	5	1	26.568
02/03/2010	2478	0.7	3	2	1	3.811
03/03/2010	4094	0.77	2	1	1	2.135
04/03/2010	3035	0.64	6	4	2	0.403
05/03/2010	3710	0.7	3	1	2	0
06/03/2010	3648	0.7	4	2	2	0.59
07/03/2010	2947	0.85	3	1	2	0
08/03/2010	2545	0.63	5	2	3	0.52
09/03/2010	3916	0.8	2	1	1	0
10/03/2010	4546	0.41	3	3	0	3.603
11/03/2010	4218	0.4	8	5	3	1.004
12/03/2010	3650	0.6	5	3	2	6.783
13/03/2010	2659	0.6	4	2	2	3.164
14/03/2010	4900	0.66	2	1	1	0.319
15/03/2010	3451	0.7	3	2	1	12.877
16/03/2010	4160	0.6	4	1	3	0
17/03/2010	4329	0.8	1	1	0	0
18/03/2010	3856	0.7	4	2	2	1.849
19/03/2010	2434	0.7	2	2	0	19.025
20/03/2010	3891	0.6	3	2	1	2.447
21/03/2010	4333	0.7	4	2	2	0
22/03/2010	3897	0.7	4	4	0	0.236
23/03/2010	4647	0.6	3	2	1	7.279
24/03/2010	4420	0.9	2	1	1	3.125
25/03/2010	4017	0.9	3	2	1	0
26/03/2010	4636	0.73	4	1	3	1.167
27/03/2010	3634	0.7	1	1	0	26.765
28/03/2010	3743	0.5	5	4	1	3.352
29/03/2010	4064	0.66	2	1	1	0
30/03/2010	2795	0.7	5	4	1	0
31/03/2010	3367	0.6	2	0	2	0.431
01/04/2010	2691	0.4	5	2	3	18.658
02/04/2010	3895	0.7	3	1	2	2.072
03/04/2010	4047	0.83	4	2	2	0
04/04/2010	3983	0.6	5	3	2	1.516
05/04/2010	3761	0.74	3	3	0	0
06/04/2010	3256	0.73	4	3	1	0.841
07/04/2010	3062	0.7	4	4	0	0
08/04/2010	3313	0.6	3	2	1	0.628
09/04/2010	3389	0.44	3	3	0	0
10/04/2010	3921	0.55	3	2	1	0
11/04/2010	3085	0.8	4	2	2	0.821
12/04/2010	3047	0.8	4	0	4	1.09
13/04/2010	3837	0.6	4	3	1	0.249
14/04/2010	4496	0.62	5	3	2	3.456
15/04/2010	2820	0.3	3	0	3	6.316
16/04/2010	3539	0.8	4	3	1	0.178
17/04/2010	3947	0.7	2	1	1	0
18/04/2010	4191	0.71	2	2	0	1.643
19/04/2010	4659	0.55	3	1	2	0.522
20/04/2010	5173	0.64	3	1	2	0.438
21/04/2010	4588	0.55	6	2	4	0
22/04/2010	4172	0.6	10	3	7	0
23/04/2010	4548	0.68	4	3	1	0.466
24/04/2010	3740	0.6	5	2	3	0.036
25/04/2010	3473	0.6	3	2	1	1.656
26/04/2010	2817	0.8	4	1	3	5.845
27/04/2010	4347	0.6	3	2	1	0
28/04/2010	4124	0.56	4	2	2	0
29/04/2010	3364	0.6	3	1	2	0
30/04/2010	3649	0.6	4	1	3	3.688
01/05/2010	4637	0.6	5	2	3	0.89
02/05/2010	1822	0.42	5	0	5	16.578
03/05/2010	3122	0.8	3	1	2	3.13
04/05/2010	3480	0.7	4	1	3	0
05/05/2010	4145	0.8	4	0	4	1.78
06/05/2010	3201	0.7	6	5	1	6.565
07/05/2010	3027	0.8	1	1	0	0.391
08/05/2010	3075	0.7	2	0	2	0
09/05/2010	3574	0.52	2	2	0	0
10/05/2010	3532	0.5	2	1	1	0
11/05/2010	4251	0.8	3	1	2	8.811
12/05/2010	3837	0.7	2	1	1	0.293
13/05/2010	4095	0.5	1	1	0	1.415
14/05/2010	4021	0.74	2	1	1	2.048
15/05/2010	2767	0.6	2	2	0	0
16/05/2010	0	0	1	1	0	0
17/05/2010	3675	0.6	2	0	2	0
18/05/2010	3954	0.7	3	0	3	0
19/05/2010	5113	0.81	1	0	1	1.536
20/05/2010	4468	0.5	2	1	1	0
21/05/2010	4195	1	2	1	1	0
22/05/2010	4063	0.9	3	1	2	1.658
23/05/2010	4322	0.4	2	1	1	0
24/05/2010	4143	0.6	2	1	1	0
25/05/2010	3295	0.4	2	1	1	5.901
26/05/2010	4761	0.55	2	2	0	0
27/05/2010	4613	0.4	3	0	3	0
28/05/2010	4305	0.9	2	1	1	0
29/05/2010	4505	0.7	3	2	1	0
30/05/2010	4027	0.6	2	1	1	1.361
31/05/2010	4223	0.51	1	0	1	0.404
01/06/2010	3784	0.5	4	1	3	0.621
02/06/2010	2836	0.5	1	0	1	0.388
03/06/2010	4274	0.6	3	2	1	0
04/06/2010	3970	0.47	6	2	4	6.042
05/06/2010	4505	0.37	2	1	1	1.899
06/06/2010	3145	0.35	2	1	1	2.494
07/06/2010	3405	0.59	3	2	1	0
08/06/2010	4800	0.49	3	2	1	0
09/06/2010	5120	0.3	3	2	1	0
10/06/2010	2246	0.3	2	0	2	0
11/06/2010	4485	0.4	6	1	5	0
12/06/2010	4570	0.4	5	0	5	0
13/06/2010	4802	0.5	4	0	4	0
14/06/2010	3175	0.48	2	1	1	0
15/06/2010	2304	0.3	4	0	4	0.566
16/06/2010	4794	0.4	2	1	1	2.258
17/06/2010	4895	0.36	6	0	6	0
18/06/2010	2450	0.29	18	12	6	0
19/06/2010	3905	0.49	11	7	4	0
20/06/2010	4251	0.42	15	10	5	0
21/06/2010	3334	0.54	13	11	2	0.235
22/06/2010	2215	0.3	9	7	2	0
23/06/2010	3800	0.7	5	5	0	0
24/06/2010	3383	0.58	16	11	5	0
25/06/2010	3600	0.3	16	8	8	0
26/06/2010	4150	0.6	15	9	6	0.355
27/06/2010	3959	0.58	10	4	6	0
28/06/2010	1650	0.2	7	2	5	1.004
29/06/2010	3321		4	2	2	0
30/06/2010	4183	0.41	7	3	4	0
01/07/2010	3683	0.36	7	3	4	0
02/07/2010	3034	0.7	5	4	1	0
03/07/2010	3501	0.4	6	4	2	0
04/07/2010	4110		6	4	2	0
05/07/2010	3731	0.7	6	5	1	0
06/07/2010	4223	0.66	5	2	3	0
07/07/2010	4171	0.5	3	2	1	0
08/07/2010	3185	0.5	4	2	2	0
09/07/2010	3363	0.25	4	2	2	0
10/07/2010	4672	0.6	4	3	1	0
11/07/2010	3328	0.6	4	0	4	0
12/07/2010	3839	0.5	2	2	0	0.21
13/07/2010	3403	0.5	2	1	1	0
14/07/2010	4140	0.5	1	0	1	0
15/07/2010	4480	0.54	3	1	2	0
16/07/2010	3723	0.54	3	1	2	0
17/07/2010	4168	0.5	5	2	3	0
18/07/2010	4694	0.52	4	3	1	0
19/07/2010	4093	0.6	3	1	2	0
20/07/2010	4524	0.6	3	1	2	0
21/07/2010	4425	0.53	3	1	2	0
22/07/2010	3189	0.5	3	1	2	0.063
23/07/2010	4227	0.6	2	0	2	0.147
24/07/2010	4692	0.6	1	0	1	0
25/07/2010	4438	0.5	3	0	3	0
26/07/2010	4558	0.5	0	0	0	0
27/07/2010	4422	0.5	0	0	0	0
28/07/2010	2814	0.5	10	4	6	0
29/07/2010	3880	0.53	2	2	0	0.198
30/07/2010	4785	0.5	2	1	1	0
31/07/2010	4473	0.5	1	1	0	0
01/08/2010	4411	0.5	1	1	0	0.781
02/08/2010	2935	0.4	3	0	3	0
03/08/2010	4235	0.55	2	1	1	0
04/08/2010	4498	0.6	4	1	3	0
05/08/2010	4226	0.6	4	3	1	0
06/08/2010	4346	0.45	6	1	5	0
07/08/2010	4275	0.5	2	1	1	0
08/08/2010	4505	0.4	2	1	1	0.653
09/08/2010	4355	0.6	3	2	1	0
10/08/2010	4051	0.6	2	1	1	0
11/08/2010	3341	0.56	1	1	0	0
12/08/2010	4297	0.5	2	0	2	0.239
13/08/2010	4181	0.6	2	0	2	0
14/08/2010	3239	0.5	2	1	1	0
15/08/2010	4440	0.6	5	3	2	0.303
16/08/2010	4179	0.45	2	1	1	0
17/08/2010	4123	0.6	2	2	0	1.553
18/08/2010	4221	0.5	2	0	2	3.225
19/08/2010	4774	0.45	2	1	1	1.499
20/08/2010	3551	0.6	3	0	3	0
21/08/2010	4424	0.5	0	0	0	0
22/08/2010	4440	0.5	3	0	3	0.163
23/08/2010	4473	0.6	3	1	2	0
24/08/2010	3195	0.5	5	2	3	2.069
25/08/2010	4292	0.3	4	1	3	4.062
26/08/2010	4132	0.5	3	2	1	0
27/08/2010	4563	0.55	5	1	4	0
28/08/2010	3983	0.45	3	1	2	0.837
29/08/2010	3498	0.4	3	2	1	0
30/08/2010	3908	0.6	3	1	2	0
31/08/2010	4348	0.5	5	0	5	0
01/09/2010	4282	0.4	4	0	4	0
02/09/2010	2288	0.4	6	4	2	0
03/09/2010	3727	0.6	5	1	4	0
04/09/2010	4443	0.54	5	2	3	3.956
05/09/2010	1684	0.5	8	6	2	5.979
06/09/2010	2099	0.4	5	3	2	0
07/09/2010	0	0	18	9	9	0
08/09/2010	4460	0.5	23	6	17	0
09/09/2010	3777	0.2	27	9	18	0.302
10/09/2010	4212	0.6	21	9	12	0
11/09/2010	4251	0.6	21	15	6	0
12/09/2010	4346	0.5	13	7	6	4.92
13/09/2010	4839	0.6	29	18	11	0
14/09/2010	2705	0.5	21	9	12	0
15/09/2010	4016	0.6	10	3	7	1.522
16/09/2010	4609		17	9	8	0
17/09/2010	3880		1	0	1	14.233
18/09/2010	3834		22	11	11	0.542
19/09/2010	4124		10	4	6	0
20/09/2010	3936	0.6	15	8	7	2.995
21/09/2010	5313	0.5	13	7	6	2.961
22/09/2010	4091	0.54	12	4	8	0
23/09/2010	3639	0.6	7	5	2	0
24/09/2010	4585	0.5	4	1	3	8.543
25/09/2010	5454	0.5	6	2	4	1.261
26/09/2010	4915	0.6	8	3	5	1.39
27/09/2010	5310	0.6	14	6	8	0
28/09/2010	2138	0.4	7	2	5	0
29/09/2010	4085	0.6	4	2	2	2.918
30/09/2010	5059	0.5	2	0	2	3.187
01/10/2010	4370	0.6	8	5	3	3.114
02/10/2010	4751	0.45	3	1	2	0.799
03/10/2010	5218	0.6	2	2	0	0.298
04/10/2010	5053	0.7	7	3	4	5.124
05/10/2010	4298	0.6	5	2	3	0
06/10/2010	4330	0.5	1	1	0	0
07/10/2010	4897	0.6	3	3	0	0.457
08/10/2010	4219	0.65	4	2	2	0
09/10/2010	5193	0.7	2	0	2	0
10/10/2010	2774	0.5	3	2	1	0.385
11/10/2010	3601	0.63	2	0	2	6.086
12/10/2010	4123	0.65	1	1	0	1.804
13/10/2010	1968	0.6	6	3	3	3.389
14/10/2010	2875	0.5	5	3	2	1.232
15/10/2010	4482	0.54	5	5	0	2.377
16/10/2010	4970	0.6	2	1	1	0.173
17/10/2010	3929	0.6	0	0	0	3.837
18/10/2010	4828	0.42	1	1	0	0.883
19/10/2010	4900	0.67	1	0	1	0
20/10/2010	4227	0.7	0	0	0	0.666
21/10/2010	4574	0.6	3	2	1	0
22/10/2010	4884	0.5	1	0	1	16.355
23/10/2010	3060	0.5	2	0	2	1.354
24/10/2010	4654	0.6	3	3	0	0.683
25/10/2010	4572	0.5	4	0	4	0.466
26/10/2010	4306	0.5	1	0	1	1.237
27/10/2010	3580	0.5	3	1	2	19.196
28/10/2010	3478	0.6	1	0	1	7.008
29/10/2010	3627	0.6	2	1	1	0
30/10/2010	3250	0.5	4	3	1	0.674
31/10/2010	3391	0.7	2	0	2	0.086
01/11/2010	4056	0.63	0	0	0	0.499
02/11/2010	2679	0.8	1	0	1	3.277
03/11/2010	4323	0.6	0	0	0	0
04/11/2010	3019	0.56	4	2	2	1.877
05/11/2010	3445	0.56	1	0	1	2.383
06/11/2010	3995	0.7	5	3	2	0
07/11/2010	4433	0.4	0	0	0	12.016
08/11/2010	3410	0.64	1	1	0	13.05
09/11/2010	4457	0.67	1	0	1	0
10/11/2010	4432	0.6	1	0	1	0.578
11/11/2010	3711	0.6	2	1	1	2.291
12/11/2010	4205	0.56	1	1	0	1.077
13/11/2010	3906	0.55	0	0	0	17.725
14/11/2010	3093	0.5	1	1	0	0.339
15/11/2010	3770	0.6	4	2	2	4.643
16/11/2010	3801	0.6	0	0	0	0
17/11/2010	3703	0.62	0	0	0	0.979
18/11/2010	3174	0.6	3	1	2	0.759
19/11/2010	3712	0.5	0	0	0	0
20/11/2010	3966	0.56	2	1	1	0.895
21/11/2010	3738	0.54	3	2	1	1.472
22/11/2010	4281	0.6	0	0	0	3.493
23/11/2010	3028	0.6	2	1	1	3.099
24/11/2010	2752	0.62	2	0	2	1.214
25/11/2010	3669	0.6	0	0	0	0
26/11/2010	4139	0.7	0	0	0	0
27/11/2010	4066	0.6	2	1	1	0
28/11/2010	3944	0.5	2	0	2	0
29/11/2010	2136	0.65	0	0	0	22.989
30/11/2010	3624	0.5	3	1	2	0
01/12/2010	4467	0.4	1	0	1	3.449
02/12/2010	3726	0.58	1	0	1	0.678
03/12/2010	3948	0.7	1	1	0	0
04/12/2010	4427	0.6	2	0	2	0
05/12/2010	3761	0.46	1	0	1	0
06/12/2010	3704	0.75	2	0	2	10.008
07/12/2010	3704	0.6	2	1	1	6.559
08/12/2010	3684	0.5	0	0	0	18.828
09/12/2010	3698	0.5	2	1	1	13.45
10/12/2010	3842	0.43	0	0	0	18.206
11/12/2010	3972	0.7	0	0	0	7.905
12/12/2010	3884	0.6	2	1	1	10.165
13/12/2010	3575	0.6	0	0	0	0
14/12/2010	3495	0.5	1	0	1	0.502
15/12/2010	4015	0.52	1	0	1	0
16/12/2010	3857	0.54	2	1	1	0
17/12/2010	3883	0.5	4	1	3	0
18/12/2010	3650	0.6	2	1	1	0.015
19/12/2010	4190	0.7	3	1	2	0.9
20/12/2010	3957	0.6	7	6	1	7.837
21/12/2010	2904	0.7	0	0	0	6.905
22/12/2010	3265	0.7	0	0	0	0
23/12/2010	2397	0.6	0	0	0	34.948
24/12/2010	3294	0.7	0	0	0	2.97
25/12/2010	4690	0.57	0	0	0	0.31
26/12/2010	4581	0.5	0	0	0	1.38
27/12/2010	4197	0.7	1	0	1	7.377
28/12/2010	4174	0.6	3	1	2	3.806
29/12/2010	3508	0.6	1	1	0	0
30/12/2010	4762	0.6	4	1	3	0.767
31/12/2010	4056	0.6	0	0	0	4.907
01/01/2011	4591	0.7	0	0	0	1.024
02/01/2011	3655	0.6	2	1	1	2.132
03/01/2011	4326	0.6	1	0	1	0.63
04/01/2011	3459	0.6	1	0	1	4.076
05/01/2011	4233	0.7	1	0	1	0.333
06/01/2011	2092	0.7	1	1	0	10.715
07/01/2011	3563	0.4	2	0	2	0.083
08/01/2011	3921	0.7	0	0	0	6.172
09/01/2011	4577	0.7	0	0	0	3.924
10/01/2011	4431	0.6	1	0	1	6.109
11/01/2011	4258	0.7	1	0	1	0
12/01/2011	3575	0.7	0	0	0	4.629
13/01/2011	3434	0.7	2	1	1	1.386
14/01/2011	3295	0.8	2	2	0	10.733
15/01/2011	3857	0.6	1	1	0	0
16/01/2011	4058	0.8	2	2	0	0
17/01/2011	4168		9	2	7	3.222
18/01/2011	4032		0	0	0	2.176
19/01/2011	4289		0	0	0	18.141
20/01/2011	3845		0	0	0	3.639
21/01/2011	3921		0	0	0	0
22/01/2011	4035		0	0	0	5.627
23/01/2011	3986		2	0	2	0
24/01/2011	4038		3	0	3	0.012
25/01/2011	4038		0	0	0	3.128
26/01/2011	3460		3	3	0	9.656
27/01/2011	3576		1	0	1	4.485
28/01/2011	4038		2	1	1	0
29/01/2011	4461		3	0	3	0.785
30/01/2011	3765		1	0	1	0
31/01/2011	2888		1	1	0	0.262
01/02/2011	336		0	0	0	2.133
02/02/2011	3602		1	0	1	0
03/02/2011	3216		2	0	2	43.513
04/02/2011	3160		2	2	0	0
05/02/2011	2812		1	0	1	0
06/02/2011	4360		3	1	2	0
07/02/2011	4349		1	0	1	0
08/02/2011	2012		1	0	1	3.672
09/02/2011	2849		0	0	0	2.488
10/02/2011	3007		2	0	2	0.713
11/02/2011	3232		0	0	0	48.6
12/02/2011	3612		4	2	2	2.905
13/02/2011	3605	0.6	2	1	1	0
14/02/2011	3793	0.6	5	1	4	0.866
15/02/2011	3391	0.3	2	1	1	8.535
16/02/2011	3817	0.6	5	3	2	8.12
17/02/2011	3923	0.7	4	0	4	0.272
18/02/2011	4187	0.5	9	2	7	3.772
19/02/2011	3291	0.3	4	2	2	23.305
20/02/2011	4264	0.7	7	5	2	5.197
21/02/2011	3825	0.6	7	0	7	2.367
22/02/2011	3838	0.7	1	1	0	7.647
23/02/2011	3901	0.7	5	2	3	0
24/02/2011	3321	0.6	4	1	3	10.645
25/02/2011	3446	0.6	5	4	1	2.974
26/02/2011	4227	0.6	6	2	4	0
27/02/2011	3702	0.7	4	1	3	0.43
28/02/2011	3399	0.7	8	4	4	0
01/03/2011	2863	0.8	5	2	3	7.801
02/03/2011	3246	0.8	7	3	4	0
03/03/2011	3874	0.7	6	3	3	13.792
04/03/2011	4420	0.7	3	1	2	1.771
05/03/2011	3004	0.7	4	2	2	2.024
06/03/2011	4072	0.7	4	1	3	1.233
07/03/2011	3361	0.8	2	0	2	1.311
08/03/2011	3140	0.7	5	2	3	9.189
09/03/2011	2498	0.7	2	0	2	12.646
10/03/2011	1771	0.7	3	2	1	0
11/03/2011	3913	0.8	4	1	3	0.243
12/03/2011	3913	0.8	3	0	3	3.721
13/03/2011	4100	0.8	2	2	0	0
14/03/2011	3155	0.8	5	0	5	6.067
15/03/2011	3386	0.8	3	1	2	0
16/03/2011	3283	0.7	2	0	2	20.833
17/03/2011	2740	0.8	3	1	2	3.901
18/03/2011	4046	0.8	5	3	2	11.351
19/03/2011	3825	0.8	6	2	4	24.055
20/03/2011	4115	0.7	14	5	9	0.423
21/03/2011	4050	0.8	3	1	2	17.871
22/03/2011	2939	0.8	1	0	1	14.884
23/03/2011	3076	0.8	6	2	4	8.093
24/03/2011	4261	0.8	2	0	2	0
25/03/2011	3227	0.8	2	0	2	26.345
26/03/2011	2196	0.8	6	2	4	2.399
27/03/2011	2301	0.5	8	3	5	11.261
28/03/2011	2869	0.8	5	2	3	4.211
29/03/2011	4275	0.8	2	0	2	11.043
30/03/2011	2405	0.8	3	1	2	20.507
31/03/2011	2522	0.8	4	2	2	19.283
01/04/2011	4129	0.7	2	2	0	0
02/04/2011	4340	0.7	9	6	3	3.645
03/04/2011	3710	0.7	0	0	0	2.588
04/04/2011	4602	0.7	5	4	1	4.773
05/04/2011	3799	0.5	5	2	3	2.812
06/04/2011	4500	0.8	3	2	1	0
07/04/2011	4000	0.8	2	1	1	13.164
08/04/2011	3711	0.7	9	5	4	1.634
09/04/2011	3438	0.8	0	0	0	10.531
10/04/2011	4300	0.8	0	0	0	0
11/04/2011	4327	0.8	2	1	1	21.938
12/04/2011	4223	0.72	1	0	1	0
13/04/2011	3730	0.6	0	0	0	0.871
14/04/2011	3734	0.8	3	2	1	0.613
15/04/2011	4543	0.6	5	0	5	0
16/04/2011	2728	0.8	0	0	0	14.831
17/04/2011	3939	0.8	0	0	0	1.707
18/04/2011	3974	0.8	3	2	1	0
19/04/2011	4302	0.7	0	0	0	0
20/04/2011	3076	0.8	4	2	2	2.155
21/04/2011	2600	0.7	3	0	3	0
22/04/2011	2594	0.8	1	1	0	29.604
23/04/2011	3372	0.8	0	0	0	2.032
24/04/2011	4341	0.8	0	0	0	1.274
25/04/2011	3347	0.8	1	0	1	0
26/04/2011	3600	0.75	2	2	0	1.399
27/04/2011	3833	0.7	1	1	0	4.937
28/04/2011	3857	0.7	2	0	2	1.226
29/04/2011	3169	0.7	2	0	2	33.298
30/04/2011	2401	0.5	2	1	1	0
01/05/2011	4165	0.8	4	0	4	0.522
02/05/2011	3927	0.7	3	1	2	4.744
03/05/2011	4235	0.8	5	0	5	1.128
04/05/2011	3488	0.7	0	0	0	0.55
05/05/2011	4300	0.58	0	0	0	1.655
06/05/2011	4350	0.7	1	0	1	0
07/05/2011	3449	0.6	6	2	4	0
08/05/2011	2727	0.63	0	0	0	0.724
09/05/2011	3755	0.53	1	0	1	0
10/05/2011	3576	0.8	1	0	1	0
11/05/2011	3601	0.8	3	0	3	0.319
12/05/2011	2927	0.65	2	0	2	1.185
13/05/2011	4494	0.5	3	1	2	0
14/05/2011	4371	0.7	0	0	0	0
15/05/2011	4411	0.8	0	0	0	0
16/05/2011	4049	0.8	0	0	0	2.762
17/05/2011	3743	0.5	7	5	2	4.806
18/05/2011	3918	0.6	2	0	2	0
19/05/2011	4102	0.8	5	2	3	3.923
20/05/2011	3709	0.8	2	1	1	0.904
21/05/2011	2788	0.5	5	1	4	0.723
22/05/2011	3408	0.6	3	1	2	0.217
23/05/2011	4187	0.8	1	1	0	4.023
24/05/2011	4015	0.7	2	0	2	0
25/05/2011	4564	0.6	3	3	0	0
26/05/2011	3633	0.7	0	0	0	0
27/05/2011	3840	0.8	2	1	1	0
28/05/2011	3223	0.8	4	0	4	0
29/05/2011	4330	0.7	7	0	7	0
30/05/2011	4144	0.7	2	0	2	0.319
31/05/2011	3094	0.8	6	2	4	0
01/06/2011	3857	0.55	3	0	3	0.583
02/06/2011	4413	0.5	4	0	4	1.153
03/06/2011	2939	0.7	2	0	2	0
04/06/2011	4066	0.76	3	1	2	0
05/06/2011	4007	0.6	4	1	3	0
06/06/2011	4467	0.6	3	0	3	0
07/06/2011	3456	0.6	2	0	2	0
08/06/2011	4297	0.8	0	0	0	0
09/06/2011	4002	0.7	2	1	1	0
10/06/2011	3768	0.65	0	0	0	0
11/06/2011	1802	0.5	3	0	3	9.585
12/06/2011	3419	0.6	0	0	0	0
13/06/2011	3339	0.6	0	0	0	0
14/06/2011	3842	0.6	3	0	3	0
15/06/2011	3654	0.8	2	0	2	0
16/06/2011	4646	0.7	0	0	0	0
17/06/2011	4083	0.5	6	2	4	0
18/06/2011	4100	0.6	1	0	1	0
19/06/2011	4513	0.8	3	2	1	0
20/06/2011	4100	0.6	2	1	1	0
21/06/2011	4149	0.52	5	3	2	0
22/06/2011	4026	0.6	2	2	0	0
23/06/2011	3795	0.7	4	2	2	0
24/06/2011	4323	0.8	12	7	5	0
25/06/2011	3847	0.52	0	0	0	0.383
26/06/2011	3349	0.7	4	1	3	0
27/06/2011	3847	0.7	8	2	6	0
28/06/2011	1922	0.8	9	3	6	2.736
29/06/2011	3377	0.7	5	1	4	0
30/06/2011	3839	0.6	6	2	4	0
01/07/2011	3504	0.5	5	1	4	3.159
02/07/2011	4217	0.8	6	2	4	0
03/07/2011	3740	0.6	11	5	6	0
04/07/2011	4634	0.5	2	1	1	0
05/07/2011	4521	0.7	11	1	10	0
06/07/2011	3680	0.6	5	1	4	0
07/07/2011	2700	0.7	13	8	5	0
08/07/2011	4345	0.5	6	2	4	0
09/07/2011	4605	0.7	11	4	7	5.499
10/07/2011	4133	0.6	0	0	0	0
11/07/2011	3977	0.6	3	1	2	0
12/07/2011	4714	0.5	7	1	6	0
13/07/2011	3969	0.7	9	2	7	0
14/07/2011	3625	0.5	6	2	4	0
15/07/2011	4227	0.7	6	2	4	0.456
16/07/2011	4460	0.5	8	2	6	0
17/07/2011	4620	0.7	10	3	7	6.287
18/07/2011	4111	0.6	4	1	3	0
19/07/2011	4539	0.6	12	4	8	0
20/07/2011	4377	0.5	8	2	6	1.083
21/07/2011	4167	0.6	8	2	6	3.128
22/07/2011	4651	0.7	8	3	5	1.9
23/07/2011	4445	0.6	12	6	6	0
24/07/2011	4780	0.6	5	2	3	0
25/07/2011	4470	0.5	3	2	1	2.642
26/07/2011	4048	0.6	6	1	5	0
27/07/2011	4164	0.6	5	5	0	1.984
28/07/2011	2164	0.6	2	0	2	15.764
29/07/2011	3418	0.5	1	0	1	9.205
30/07/2011	4118	0.6	8	0	8	0
31/07/2011	4362	0.6	2	2	0	1.444
01/08/2011	3942	0.4	4	4	0	0
02/08/2011	3842	0.7	5	3	2	1.251
03/08/2011	3983	0.7	4	1	3	0
04/08/2011	1723	0.7	2	0	2	0
05/08/2011	3982	0.7	2	0	2	0
06/08/2011	4093	0.5	6	1	5	0.326
07/08/2011	3601	0.7	5	0	5	0
08/08/2011	3963	0.6	3	0	3	0.587
09/08/2011	3969	0.6	5	2	3	0
10/08/2011	4006	0.7	6	4	2	1.477
11/08/2011	4151	0.5	4	2	2	0
12/08/2011	3441	0.6	9	3	6	0
13/08/2011	4011	0.6	0	0	0	0
14/08/2011	3370	0.6	0	0	0	0
15/08/2011	3721	0.6	6	1	5	0
16/08/2011	3092	0.7	0	0	0	5.581
17/08/2011	2337	0.7	0	0	0	0
18/08/2011	3893	0.8	0	0	0	0.536
19/08/2011	3569	0.7	0	0	0	0
20/08/2011	3942	0.7	0	0	0	0
21/08/2011	3979	0.7	0	0	0	0
22/08/2011	3774	0.7	4	1	3	0
23/08/2011	4398	0.7	0	0	0	0
24/08/2011	3874	0.6	2	0	2	0.246
25/08/2011	2402	0.7	3	1	2	0.148
26/08/2011	3604	0.5	4	1	3	0
27/08/2011	3287	0.6	0	0	0	0
28/08/2011	3901	0.6	2	1	1	0
29/08/2011	3018	0.6	2	1	1	0
30/08/2011	3715	0.53	3	0	3	0
31/08/2011	3191	0.63	2	0	2	0
01/09/2011	3704	0.6	4	2	2	0
02/09/2011	3567	0.8	0	0	0	0
03/09/2011	3724	0.7	2	1	1	0
04/09/2011	2819	0.7	4	2	2	0
05/09/2011	2648	0.6	1	0	1	0
06/09/2011	2195	0.6	3	0	3	1.507
07/09/2011	3418	0.6	3	2	1	0
08/09/2011	2450	0.64	0	0	0	0
09/09/2011	0	0	2	0	2	15.208
10/09/2011	1240	0.6	1	1	0	15.564
11/09/2011	0	0	5	2	3	1.59
12/09/2011	2922	0.65	5	1	4	0
13/09/2011	1490	0.7	0	0	0	23.224
14/09/2011	2939	0.8	2	1	1	0
15/09/2011	4222	0.3	3	1	2	0.391
16/09/2011	4212	0.6	2	1	1	0
17/09/2011	2742	0.6	3	2	1	6.039
18/09/2011	4532	0.8	2	2	0	0.893
19/09/2011	4604	0.4	1	1	0	2.623
20/09/2011	3322	0.7	2	1	1	0
21/09/2011	1633	0.8	0	0	0	0
22/09/2011	3872	0.7	0	0	0	1.869
23/09/2011	3641	0.7	0	0	0	0
24/09/2011	195		4	3	1	0
25/09/2011	3589	0.7	2	1	1	0
26/09/2011	4089	0.7	0	0	0	0
27/09/2011	4399	0.6	0	0	0	0.437
28/09/2011	3632	0.8	0	0	0	17.059
29/09/2011	4107	0.7	3	3	0	0.563
30/09/2011	3167	0.6	2	0	2	5.123
01/10/2011	3590	0.6	3	1	2	3.278
02/10/2011	2719	0.6	1	0	1	0
03/10/2011	3519	0.7	0	0	0	5.66
04/10/2011	3791	0.7	5	2	3	0.268
05/10/2011	3281	0.6	0	0	0	1.007
06/10/2011	3404	0.6	0	0	0	2.618
07/10/2011	893	0.6	4	1	3	4.859
08/10/2011	3537	0.6	3	1	2	0
09/10/2011	4509	0.63	2	0	2	0
10/10/2011	1110	0.6	1	0	1	0
11/10/2011	2192	0.6	0	0	0	0
12/10/2011	3003	0.7	0	0	0	8.858
13/10/2011	0	0	2	0	2	4.57
14/10/2011	2715	0.7	1	0	1	10.155
15/10/2011	3380	0.7	3	1	2	0
16/10/2011	3832	0.8	2	1	1	1.834
17/10/2011	4731	0.6	3	1	2	3.999
18/10/2011	4617	0.6	3	1	2	8.174
19/10/2011	3384	0.6	0	0	0	0
20/10/2011	2630	0.6	0	0	0	0
21/10/2011	4433	0.5	2	0	2	0.022
22/10/2011	3150	0.8	0	0	0	7.088
23/10/2011	3908	0.6	0	0	0	14.759
24/10/2011	4331	0.6	2	0	2	8.352
25/10/2011	4179	0.7	0	0	0	3.311
26/10/2011	3111	0.8	0	0	0	0.709
27/10/2011	3628	0.7	3	3	0	5.191
28/10/2011	3687	0.56	0	0	0	6.511
29/10/2011	3080	0.7	3	1	2	14.347
30/10/2011	3574	0.76	0	0	0	2.636
31/10/2011	4515	0.8	2	2	0	4.253
01/11/2011	3502	0.6	5	0	5	0
02/11/2011	1250	0.65	2	1	1	2.032
03/11/2011	3567	0.9	4	4	0	0
04/11/2011	4819	0.8	0	0	0	0
05/11/2011	4633	0.6	0	0	0	8.007
06/11/2011	3796	0.65	0	0	0	0
07/11/2011	5144	0.7	0	0	0	0
08/11/2011	4513	0.6	3	2	1	5.537
09/11/2011	4323	0.6	2	0	2	4.726
10/11/2011	2822	0.58	0	0	0	0
11/11/2011	4396	0.9	1	1	0	0
12/11/2011	4739	0.78	0	0	0	5.637
13/11/2011	1480	0.6	0	0	0	10.07
14/11/2011	5748	0.6	0	0	0	8.687
15/11/2011	4150	0.72	0	0	0	7.259
16/11/2011	4611	0.6	0	0	0	2.044
17/11/2011	4037	0.7	0	0	0	0
18/11/2011	4653	0.8	1	0	1	22.638
19/11/2011	3540	0.52	0	0	0	0
20/11/2011	3877	0.6	3	2	1	1.656
21/11/2011	4450	0.7	0	0	0	3.62
22/11/2011	5003	0.74	1	1	0	0.71
23/11/2011	3300	0.6	1	0	1	16.959
24/11/2011	2232	0.68	4	0	4	15.79
25/11/2011	3413	0.7	5	0	5	0
26/11/2011	3564	0.5	0	0	0	0
27/11/2011	3693	0.5	0	0	0	5.71
28/11/2011	4029	0.8	0	0	0	6.823
29/11/2011	3326	0.7	0	0	0	0.866
30/11/2011		0.61	0	0	0	3.131
01/12/2011	0	0	0	0	0	1.041
02/12/2011	1011	0.7	4	1	3	0.425
03/12/2011	3738	0.7	0	0	0	21.409
04/12/2011	3073	0.48	0	0	0	3.652
05/12/2011	3417	0.8	0	0	0	2.633
06/12/2011	4021	0.7	1	0	1	0.493
07/12/2011	3879	0.8	1	0	1	0
08/12/2011	4605	0.7	3	0	3	16.452
09/12/2011	2210	0.6	0	0	0	13.795
10/12/2011	3958	0.7	0	0	0	3.918
11/12/2011	4074	0.7	0	0	0	4.192
12/12/2011	3042	0.6	1	0	1	0.027
13/12/2011	4307	0.6	2	0	2	13.185
14/12/2011	4410	0.6	1	0	1	3.236
15/12/2011	5344	0.6	0	0	0	0
16/12/2011	4440	0.6	2	1	1	4.097
17/12/2011	5571	0.6	0	0	0	3.625
18/12/2011	4741	0.55	0	0	0	0
19/12/2011	5233	0.6	0	0	0	0
20/12/2011	3377	0.7	0	0	0	14.105
21/12/2011	3063	0.7	1	0	1	0
22/12/2011	2356	0.7	0	0	0	4.559
23/12/2011	0	0	0	0	0	20.808
24/12/2011	1216	0.6	0	0	0	0
25/12/2011	2449	0.6	0	0	0	0
26/12/2011	5326	0.55	1	1	0	0
27/12/2011	3331	0.5	3	2	1	0
28/12/2011	4472	0.7	1	0	1	0.523
29/12/2011	4163	0.7	2	0	2	1.363
30/12/2011	4762	0.8	1	0	1	7.078
31/12/2011	4204	0.73	1	1	0	0
01/01/2012	4883	0.46	1	1	0	0
02/01/2012	5274	0.63	1	1	0	0.793
03/01/2012	4336	0.5	1	0	1	0
04/01/2012	4322	0.7	4	3	1	0.271
05/01/2012	3818	0.6	5	3	2	0
06/01/2012	2465	0.7	0	0	0	5.687
07/01/2012	4432	0.7	0	0	0	1.559
08/01/2012	3467	0.65	0	0	0	0.435
09/01/2012	4499	0.6	1	1	0	0
10/01/2012	3360	0.6	0	0	0	0.793
11/01/2012	2519	0.6	1	0	1	1.044
12/01/2012	2660	0.6	2	0	2	1.777
13/01/2012	3137	0.7	4	3	1	0.155
14/01/2012	4705	0.8	1	1	0	0
15/01/2012	4951	0.6	1	1	0	2.025
16/01/2012	893	0.6	4	0	4	1.123
17/01/2012	4745	0.7	0	0	0	0.454
18/01/2012	4754	0.8	0	0	0	0.767
19/01/2012	2852	0.7	4	0	4	14.235
20/01/2012	1930	0.5	1	1	0	4.677
21/01/2012	1839	0.7	4	1	3	0
22/01/2012	2267	0.6	2	0	2	0
23/01/2012	2897	0.6	4	2	2	1.868
24/01/2012	4671	0.7	3	1	2	0
25/01/2012	3870	0.5	18	11	7	0
26/01/2012	2056	0.6	14	5	9	2.462
27/01/2012	2991	0.5	8	1	7	0
28/01/2012	4188	0.7	9	4	5	0
29/01/2012	4047	0.5	8	2	6	0
30/01/2012	2922	0.6	7	2	5	6.795
31/01/2012	3522	1	8	3	5	1.943
01/02/2012	1810	1	5	2	3	0
02/02/2012	4280	0.8	1	1	0	1.722
03/02/2012	3636	0.7	2	0	2	0
04/02/2012	2242	0.6	3	1	2	0
05/02/2012	4541	0.6	6	4	2	0
06/02/2012	4420	0.5	11	4	7	0.399
07/02/2012	4475	0.55	5	1	4	4.675
08/02/2012	4300	0.65	13	7	6	6.133
09/02/2012	5069	0.4	7	3	4	0.474
10/02/2012	3320	0.6	8	5	3	1.956
11/02/2012	5224	0.6	5	1	4	0
12/02/2012	4536	0.6	4	1	3	1.319
13/02/2012	2659	0.6	5	1	4	0
14/02/2012	4231	0.5	3	1	2	0.292
15/02/2012	1887	0.6	5	4	1	0
16/02/2012	1284	0.6	7	0	7	0.736
17/02/2012	3053	0.7	1	1	0	0.549
18/02/2012	3510	0.6	1	0	1	0.464
19/02/2012	2389	0.6	4	0	4	2.639
20/02/2012	3858	0.6	5	1	4	0
21/02/2012	0	0	1	1	0	1.672
22/02/2012	1551	0.5	3	2	1	2.111
23/02/2012	0	0	2	2	0	17.488
24/02/2012	3580	0.5	4	2	2	0
25/02/2012	3532	0.8	4	1	3	5.857
26/02/2012	3735	0.6	6	2	4	2.074
27/02/2012	3907	0.6	2	1	1	5.798
28/02/2012	1053	0.6	0	0	0	4.007
29/02/2012	0	0	2	1	1	1.681
01/03/2012	3971	0.7	0	0	0	1.664
02/03/2012	2656	0.5	5	4	1	0
03/03/2012	1870	0.7	6	4	2	2.829
04/03/2012	2936	0.6	6	6	0	0.531
05/03/2012	1448	0.65	3	1	2	0.112
06/03/2012	3194	0.6	4	2	2	3.97
07/03/2012	2322	0.6	5	3	2	0
08/03/2012	3112	1.2	5	3	2	0.447
09/03/2012	4358	0.7	4	2	2	0
10/03/2012	1522	0.7	3	2	1	1.676
11/03/2012	1714	0.7	6	5	1	0
12/03/2012	4972	0.8	6	3	3	0.307
13/03/2012	4459	0.6	4	1	3	0
14/03/2012	4846	0.8	3	3	0	0
15/03/2012	5056	0.7	3	2	1	1.302
16/03/2012	4244	0.7	5	1	4	0.71
17/03/2012	4333	0.7	3	1	2	0.304
18/03/2012	4768	0.7	3	1	2	0.541
19/03/2012	5028	0.75	2	0	2	0.484
20/03/2012	2273	0.6	8	0	8	12.325
21/03/2012	3738	0.6	4	2	2	0.484
22/03/2012	4531	0.7	4	0	4	0.009
23/03/2012	4497	0.7	1	0	1	1.343
24/03/2012	2930	0.8	5	1	4	3.271
25/03/2012	3483	0.7	2	0	2	7.556
26/03/2012	4701	0.7	2	0	2	0.441
27/03/2012	4626	0.7	2	0	2	2.222
28/03/2012	1716	0.7	3	0	3	0
29/03/2012	3361	0.62	2	0	2	0
30/03/2012	4649	0.7	2	1	1	0
31/03/2012	3634	0.6	1	0	1	6.126
01/04/2012	4744	0.7	6	1	5	1.841
02/04/2012	4893	0.6	3	1	2	0.423
03/04/2012	4804	0.6	0	0	0	1.048
04/04/2012	4059	0.7	1	0	1	4.742
05/04/2012	2714	0.6	0	0	0	36.567
06/04/2012	2855	0.7	1	0	1	2.546
07/04/2012	4214	0.65	2	0	2	2.826
08/04/2012	3933	0.8	1	0	1	3.546
09/04/2012	3993	0.61	2	0	2	3.45
10/04/2012	2940	0.8	0	0	0	0
11/04/2012	3122	0.6	2	1	1	0.768
12/04/2012	4208	0.53	2	0	2	1.128
13/04/2012	4254	0.6	0	0	0	1.467
14/04/2012	4255	0.6	2	0	2	2.275
15/04/2012	1566	0.65	0	0	0	24.585
16/04/2012	4206	0.65	1	1	0	0.154
17/04/2012	4017	0.6	4	1	3	0
18/04/2012	5317	0.57	4	3	1	1.808
19/04/2012	4621	0.7	0	0	0	4.122
20/04/2012	3564	0.6	0	0	0	0
21/04/2012	4096	0.6	6	2	4	0.551
22/04/2012	5076	0.6	2	1	1	0
23/04/2012	4665	0.6	1	1	0	2.646
24/04/2012	4550	0.6	3	0	3	4.263
25/04/2012	5175	0.6	1	0	1	0.908
26/04/2012	3731	0.6	3	0	3	0
27/04/2012	4916	0.7	0	0	0	0
28/04/2012	4400	0.6	1	0	1	0
29/04/2012	4589	0.6	4	3	1	2.179
30/04/2012	3011	0.6	0	0	0	1.882
01/05/2012	3692	0.7	3	0	3	4.821
02/05/2012	2696	0.7	3	1	2	16.975
03/05/2012	3074	0.7	2	0	2	18.563
04/05/2012	4316	0.7	0	0	0	0
05/05/2012	4714	0.7	2	0	2	1.86
06/05/2012	4994	0.7	1	0	1	1.632
07/05/2012	5377	0.6	1	0	1	3.705
08/05/2012	4752	0.6	2	1	1	1.481
09/05/2012	1393	0.7	0	0	0	0
10/05/2012	922	0.6	0	0	0	5.271
11/05/2012	3635	0.6	2	1	1	10.166
12/05/2012	4136	0.7	1	0	1	0
13/05/2012	5470	0.63	1	0	1	0
14/05/2012	4599	0.6	3	1	2	0
15/05/2012	5101	0.5	0	0	0	0
16/05/2012	5120	0.6	0	0	0	0.398
17/05/2012	5050	0.53	0	0	0	0.885
18/05/2012	4714	0.6	0	0	0	0
19/05/2012	4646	0.7	1	0	1	1.029
20/05/2012	4648	0.7	0	0	0	0.993
21/05/2012	4515	0.5	3	2	1	4.063
22/05/2012	3136	0.6	0	0	0	0
23/05/2012	4370	0.7	0	0	0	0
24/05/2012	4834	0.6	1	0	1	0
25/05/2012	4766	0.6	1	1	0	0
26/05/2012	4470	0.6	1	1	0	0
27/05/2012	4681	0.7	0	0	0	1.788
28/05/2012	3438	0.9	1	1	0	4.063
29/05/2012	3680	0.5	0	0	0	0.956
30/05/2012	3406	0.7	1	1	0	0
31/05/2012	4347	0.8	2	2	0	0
01/06/2012	3295	0.6	0	0	0	0.202
02/06/2012	3243	0.6	2	0	2	0
03/06/2012	3921	0.7	0	0	0	0.076
04/06/2012	4297	0.6	2	1	1	0
05/06/2012	3459	0.8	0	0	0	0.986
06/06/2012	4035	0.6	2	1	1	0
07/06/2012	3604	0.5	2	0	2	2.057
08/06/2012	3815	0.8	2	1	1	7.137
09/06/2012	2890	0.6	3	2	1	0
10/06/2012	4094	0.6	5	3	2	3.853
11/06/2012	3399	1	2	0	2	0.238
12/06/2012	4027	0.7	4	3	1	0.591
13/06/2012	4525	0.6	0	0	0	1.271
14/06/2012	3535	0.7	4	0	4	0
15/06/2012	4637	0.6	2	1	1	0
16/06/2012	4630	0.6	7	5	2	0
17/06/2012	4563	0.6	7	4	3	1.239
18/06/2012	4282	0.5	8	3	5	0
19/06/2012	4252	0.7	2	1	1	1.529
20/06/2012	2769	0.7	1	1	0	1.253
21/06/2012	3218	0.6	3	1	2	0
22/06/2012	3611	0.8	1	0	1	0
23/06/2012	3580	0.6	4	1	3	0
24/06/2012	4458	0.6	1	1	0	0.92
25/06/2012	4784	0.6	1	0	1	0.926
26/06/2012	3801	0.9	0	0	0	9.309
27/06/2012	3533	0.7	2	0	2	4.523
28/06/2012	4186	0.7	1	1	0	0
29/06/2012	4409	0.9	1	0	1	0
30/06/2012	3520	0.8	1	0	1	0
01/07/2012	4685	0.8	2	0	2	0
02/07/2012	3861	0.6	1	0	1	0
03/07/2012	4802	0.6	1	1	0	0
04/07/2012	4038	0.6	1	0	1	1.068
05/07/2012	4458	0.7	0	0	0	0.267
06/07/2012	4112	0.6	0	0	0	0.395
07/07/2012	4154	0.5	0	0	0	0
08/07/2012	4301	0.6	0	0	0	1.438
09/07/2012	4317	0.7	0	0	0	0
10/07/2012	5134	0.6	6	1	5	0
11/07/2012	4271	0.6	0	0	0	0
12/07/2012	4121	0.8	0	0	0	0.726
13/07/2012	4424	0.8	0	0	0	0
14/07/2012	4685	0.9	0	0	0	0.419
15/07/2012	4764	0.5	3	0	3	0
16/07/2012	3890	0.8	0	0	0	0
17/07/2012	4500	0.6	2	1	1	0
18/07/2012	4589	0.7	0	0	0	0
19/07/2012	3184	0.7	2	2	0	0
20/07/2012	3619	0.6	0	0	0	0
21/07/2012	2661	0.7	0	0	0	0
22/07/2012	379		0	0	0	0.619
23/07/2012	1680	0.5	1	1	0	0
24/07/2012	0	0.7	0	0	0	0
25/07/2012	3687	0.5	7	2	5	1.068
26/07/2012	4752	0.6	9	4	5	0
27/07/2012	4971	0.6	6	3	3	0
28/07/2012	4235	0.8	2	0	2	0
29/07/2012	4794	0.6	2	2	0	0
30/07/2012	4793	0.6	6	4	2	0.419
31/07/2012	4502	0.6	0	0	0	0
01/08/2012	4885	0.8	0	0	0	0.891
02/08/2012	4935	0.6	1	0	1	0
03/08/2012	3920	0.6	2	2	0	1.517
04/08/2012	3957	0.6	3	1	2	0
05/08/2012	3771	0.7	0	0	0	0
06/08/2012	3916	0.6	1	1	0	0.901
07/08/2012	4368	0.5	2	2	0	0.837
08/08/2012	3858	0.6	3	3	0	10.641
09/08/2012	4862	0.7	2	1	1	5.698
10/08/2012	4278	0.6	1	1	0	0
11/08/2012	3860	0.6	4	1	3	0
12/08/2012	4551	0.8	2	1	1	0.305
13/08/2012	4208	0.8	4	2	2	0
14/08/2012	5220	0.9	0	0	0	0
15/08/2012	4191	0.5	0	0	0	1.45
16/08/2012	4500	0.8	2	1	1	1.997
17/08/2012	2654	0.6	0	0	0	0
18/08/2012	4946	0.7	0	0	0	0
19/08/2012	4637	0.7	2	2	0	0
20/08/2012	4504	0.6	1	1	0	0
21/08/2012	3943	0.7	3	0	3	0
22/08/2012	4794	0.6	0	0	0	1.483
23/08/2012	4319	0.6	0	0	0	1.724
24/08/2012	4386	0.7	1	0	1	1.241
25/08/2012	4309	0.7	1	0	1	0
26/08/2012	5036	0.6	0	0	0	0
27/08/2012	3680	0.6	2	1	1	0.636
28/08/2012	4689	0.8	1	1	0	5.927
29/08/2012	4162	0.6	0	0	0	0.954
30/08/2012	4089	0.6	0	0	0	1.45
31/08/2012	3739	0.6	0	0	0	0
01/09/2012	3251	0.7	0	0	0	10.392
02/09/2012	4145	0.6	0	0	0	3.723
03/09/2012	4089	0.6	0	0	0	0
04/09/2012	4262	0.64	0	0	0	0
05/09/2012	4284	0.78	4	2	2	0
06/09/2012	4755	0.7	2	2	0	0
07/09/2012	4148	0.75	2	0	2	0
08/09/2012	4148	0.6	2	0	2	4.516
09/09/2012	3982	0.6	1	0	1	2.214
10/09/2012	4274	0.7	0	0	0	0.112
11/09/2012	2625	0.4	0	0	0	9.425
12/09/2012	2625	0.7	1	0	1	2.528
13/09/2012	3681	0.7	0	0	0	0.314
14/09/2012	4213	0.8	0	0	0	0
15/09/2012	3967	0.6	0	0	0	1.44
16/09/2012	4239	0.7	0	0	0	0
17/09/2012	4756	0.7	2	0	2	0
18/09/2012	4388	0.64	0	0	0	2.19
19/09/2012	4504	0.6	1	1	0	0
20/09/2012	2990	0.7	0	0	0	0
21/09/2012	4032	0.7	0	0	0	1.495
22/09/2012	4146	0.6	0	0	0	0.66
23/09/2012	4820	0.6	0	0	0	1.333
24/09/2012	4112	0.6	2	1	1	0
25/09/2012	4640	0.6	0	0	0	7.489
26/09/2012	3920	0.6	0	0	0	0
27/09/2012	4328	0.6	0	0	0	0
28/09/2012	3478	0.6	0	0	0	1.416
29/09/2012	4372	0.7	0	0	0	0
30/09/2012	4486	0.8	0	0	0	0
01/10/2012	4694	0.6	0	0	0	1.423
02/10/2012	4580	0.7	1	0	1	0
03/10/2012	4451	0.7	1	1	0	1.972
04/10/2012	4614	0.8	1	1	0	0
05/10/2012	4955	0.9	1	0	1	0
06/10/2012	4166	0.7	0	0	0	10.419
07/10/2012	3939	0.7	0	0	0	0
08/10/2012	1296	0.8	1	0	1	3.981
09/10/2012	4127	0.7	1	0	1	0
10/10/2012	4260	0.7	0	0	0	3.907
11/10/2012	4571	0.74	0	0	0	11.765
12/10/2012	4707	0.74	0	0	0	0
13/10/2012	4573	0.62	0	0	0	3.856
14/10/2012	4979	0.8	0	0	0	0
15/10/2012	3757	0.82	1	0	1	3.366
16/10/2012	3300	0.82	4	1	3	6.808
17/10/2012	3642	0.7	0	0	0	0
18/10/2012	4300	0.63	0	0	0	1.895
19/10/2012	4155	0.6	1	0	1	1.045
20/10/2012	4446	0.75	0	0	0	10.095
21/10/2012	4363	0.75	0	0	0	1.434
22/10/2012	3672	0.7	0	0	0	17.954
23/10/2012	4789	0.68	8	4	4	0
24/10/2012	4180	0.68	0	0	0	2.202
25/10/2012	4577	0.8	0	0	0	6.148
26/10/2012	4793	0.75	0	0	0	25.718
27/10/2012	4855	0.72	0	0	0	1.206
28/10/2012	5033	0.6	0	0	0	3.034
29/10/2012	3778	0.63	0	0	0	3.862
30/10/2012	3712	1.6	2	2	0	2.184
31/10/2012	3290	0.84	1	0	1	0.993
01/11/2012	4244	0.7	1	0	1	2.713
02/11/2012	5237	0.6	0	0	0	1.92
03/11/2012	3394	0.8	0	0	0	27.054
04/11/2012	2062	0.8	0	0	0	7.73
05/11/2012	4439	0.7	1	0	1	0
06/11/2012	4931	0.8	6	2	4	0.033
07/11/2012	4597	0.6	0	0	0	0.713
08/11/2012	4747	0.66	0	0	0	0
09/11/2012	4258	0.7	0	0	0	11.718
10/11/2012	4571	0.7	1	1	0	0
11/11/2012	5259	0.7	3	1	2	3.022
12/11/2012	4669	0.78	3	2	1	2.663
13/11/2012	3759	0.65	2	1	1	0
14/11/2012	4708	0.8	9	3	6	0
15/11/2012	3234	0.7	2	1	1	0
16/11/2012	3953	0.8	0	0	0	0
17/11/2012	2677	0.7	6	6	0	16.733
18/11/2012	3997	0.7	0	0	0	2.385
19/11/2012	4657	0.65	2	2	0	0
20/11/2012	5196	0.7	2	1	1	0.282
21/11/2012	3350	0.47	3	2	1	0
22/11/2012	4718	0.77	5	1	4	2.272
23/11/2012	3444	1.2	0	0	0	5.44
24/11/2012	3788	0.5	4	1	3	2.687
25/11/2012	4142	0.7	4	1	3	7.971
26/11/2012	4035	0.8	5	2	3	1.993
27/11/2012	4224	0.8	1	1	0	0
28/11/2012	4262	0.85	8	2	6	0
29/11/2012	3816	0.8	3	1	2	0.898
30/11/2012	3641	0.6	2	1	1	0
01/12/2012	3344	0.7	1	1	0	0
02/12/2012	3311	0.7	8	5	3	1.283
03/12/2012	2777	0.6	5	3	2	10.355
04/12/2012	858		1	0	1	19.5
05/12/2012	1224	0.8	4	1	3	4.579
06/12/2012	2361	0.7	5	3	2	0
07/12/2012	4363	0.7	1	1	0	0.545
08/12/2012	4021	0.6	5	2	3	0.745
09/12/2012	1937	0.5	8	7	1	1.401
10/12/2012	2241	0.6	1	1	0	24.661
11/12/2012	2745	0.7	4	2	2	2.505
12/12/2012	4875	0.7	1	0	1	0
13/12/2012	4644	0.7	6	2	4	2.702
14/12/2012	4572	0.5	8	3	5	3.347
15/12/2012	1540	0.5	2	1	1	11.477
16/12/2012	2515	0.5	5	1	4	0
17/12/2012	4561	0.6	3	1	2	3.391
18/12/2012	3501	0.5	7	4	3	6.126
19/12/2012	3994	0.54	2	2	0	7.416
20/12/2012	1955	0.5	3	3	0	0
21/12/2012	3516	0.7	0	0	0	0.176
22/12/2012	4230	0.6	0	0	0	2.368
23/12/2012	3849	0.7	1	0	1	17.112
24/12/2012	4437	0.6	1	0	1	0
25/12/2012	4277	0.6	3	2	1	0
26/12/2012	3987	0.7	5	2	3	0
27/12/2012	3018	0.5	0	0	0	22.397
28/12/2012	4692	0.8	2	0	2	7.192
29/12/2012	4307	0.75	3	0	3	25.749
30/12/2012	4601	0.6	2	1	1	3.509
31/12/2012	4616	0.5	0	0	0	11.258
01/01/2013	4040	0.7	3	2	1	0
02/01/2013	2785	0.7	3	1	2	0.389
03/01/2013	4064	0.5	3	2	1	10.329
04/01/2013	4246	0.6	0	0	0	1.314
05/01/2013	4817	0.6	2	1	1	0.143
06/01/2013	5070	0.8	2	1	1	1.615
07/01/2013	4819	0.5	2	0	2	0
08/01/2013	4029	0.6	0	0	0	25.016
09/01/2013	4489	0.7	0	0	0	0
10/01/2013	4772	0.6	0	0	0	0
11/01/2013	4705	0.8	2	2	0	0.998
12/01/2013	4366	0.6	1	0	1	0
13/01/2013	4556	0.7	1	1	0	0
14/01/2013	3930	0.6	3	1	2	32.564
15/01/2013	2123	0.6	0	0	0	8.514
16/01/2013	4578	0.6	0	0	0	0
17/01/2013	4712	0.7	0	0	0	0
18/01/2013	4861	0.5	0	0	0	2.28
19/01/2013	3422	0.7	1	0	1	5.362
20/01/2013	3030	0.6	1	1	0	4.228
21/01/2013	4193	0.7	21	9	12	0.74
22/01/2013	5000	0.8	0	0	0	0
23/01/2013	4160	0.6	0	0	0	0
24/01/2013	4625	0.6	0	0	0	0
25/01/2013	3853	0.6	0	0	0	0
26/01/2013	4600	0.8	0	0	0	1.656
27/01/2013	3192	0.6	0	0	0	3.547
28/01/2013	2749	0.6	7	2	5	9.823
29/01/2013	3963	0.7	0	0	0	0
30/01/2013	4781	0.7	1	0	1	0.295
31/01/2013	4462	0.8	1	1	0	2.559
01/02/2013	4270	0.6	4	1	3	1.345
02/02/2013	4056	0.7	0	0	0	0.134
03/02/2013	4924	0.7	0	0	0	2.86
04/02/2013	4553	0.6	0	0	0	0
05/02/2013	4703	0.6	3	1	2	0.798
06/02/2013	4105	0.8	10	2	8	0
07/02/2013	5153	0.7	0	0	0	13.669
08/02/2013	3117	0.5	0	0	0	1.398
09/02/2013	4222	0.7	0	0	0	0
10/02/2013	3864	0.7	0	0	0	0
11/02/2013	3050	0.5	0	0	0	1.069
12/02/2013	2710	1	8	4	4	7.673
13/02/2013	3688	0.8	0	0	0	5.602
14/02/2013	4345	0.5	0	0	0	1.464
15/02/2013	1869	0.8	0	0	0	0.893
16/02/2013	2418	0.7	0	0	0	2.089
17/02/2013	4003	0.7	0	0	0	0
18/02/2013	2794	0.6	3	2	1	3.619
19/02/2013	2865	0.7	0	0	0	34.841
20/02/2013	2427	0.7	4	1	3	0
21/02/2013	2006	0.6	2	0	2	0
22/02/2013	3802	0.7	0	0	0	0.104
23/02/2013	4477	0.6	0	0	0	0
24/02/2013	2302	0.7	1	1	0	1.696
25/02/2013	3746	0.7	9	3	6	0
26/02/2013	842	0.5	0	0	0	0
27/02/2013	2195	0.6	0	0	0	0
28/02/2013	3670	0.7	0	0	0	2.174
01/03/2013	2459	0.5	1	1	0	0
02/03/2013	3274	0.7	1	0	1	0
03/03/2013	3225	0.8	2	0	2	6.875
04/03/2013	3083	0.6	0	0	0	5.188
05/03/2013	2667	0.8	3	1	2	6.989
06/03/2013	4412	0.7	2	0	2	0
07/03/2013	3757	0.8	0	0	0	1.103
08/03/2013	2020	0.5	0	0	0	12.871
09/03/2013	2258	0.7	2	0	2	2.226
10/03/2013	3998	0.5	1	1	0	18.443
11/03/2013	3455	0.7	1	0	1	3.395
12/03/2013	3871	0.8	2	0	2	11.807
13/03/2013	3944	0.7	1	0	1	0.613
14/03/2013	3208	0.5	4	2	2	0.694
15/03/2013	3300	0.7	0	0	0	0
16/03/2013	1590		0	0	0	1.237
17/03/2013	2506	0.7	0	0	0	0
18/03/2013	364		0	0	0	0.767
19/03/2013	3300	0.6	0	0	0	8.739
20/03/2013	629	0.7	0	0	0	0.248
21/03/2013	0	0	0	0	0	0.248
22/03/2013	1625	0.6	2	2	0	5.016
23/03/2013	0	0	12	7	5	8.658
24/03/2013	0	0	0	0	0	3.429
25/03/2013	2738	0.7	0	0	0	0
26/03/2013	3214	0.7	0	0	0	29.524
27/03/2013	4546	0.6	0	0	0	27.574
28/03/2013	3778	0.6	0	0	0	2.954
29/03/2013	4535	0.7	0	0	0	2.492
30/03/2013	3782	0.7	0	0	0	31.698
31/03/2013	3629	0.7	0	0	0	49.8
01/04/2013	3204	0.6	3	1	2	0
02/04/2013	1657	0.7	0	0	0	0
03/04/2013	3643	0.7	0	0	0	1.447
04/04/2013	4644	0.7	0	0	0	8.447
05/04/2013	3758	0.7	2	1	1	0.513
06/04/2013	4858	0.7	3	0	3	0
07/04/2013	3700	0.8	1	1	0	15.513
08/04/2013	3745	0.7	4	2	2	7.858
09/04/2013	3247	0.7	0	0	0	0.333
10/04/2013	4466	0.7	0	0	0	1.091
11/04/2013	2333	0.7	2	2	0	8.614
12/04/2013	1515	0.8	1	1	0	0
13/04/2013	3495	0.8	1	0	1	2.819
14/04/2013	4262	0.7	1	0	1	0.197
15/04/2013	2585	0.7	1	1	0	7.483
16/04/2013	3488	0.6	2	1	1	3.093
17/04/2013	1977	0.8	1	0	1	2.833
18/04/2013	4445	0.7	2	0	2	0.606
19/04/2013	4275	0.8	0	0	0	10.043
20/04/2013	4347	0.8	0	0	0	0.515
21/04/2013	2382	0.7	3	3	0	1.273
22/04/2013	4521	0.6	0	0	0	0
23/04/2013	4195	0.7	0	0	0	0.376
24/04/2013	4269	0.9	0	0	0	1.465
25/04/2013	4342	0.6	0	0	0	0
26/04/2013	4667	0.7	3	2	1	0.337
27/04/2013	3150	0.6	0	0	0	4.247
28/04/2013	4833	0.5	1	0	1	2.337
29/04/2013	3800	0.7	4	1	3	0
30/04/2013	4503	0.6	0	0	0	1.182
01/05/2013	4443	0.6	5	1	4	0
02/05/2013	5100	0.7	0	0	0	0.579
03/05/2013	3662	0.7	0	0	0	2.022
04/05/2013	3756	0.6	0	0	0	0
05/05/2013	4484	0.7	0	0	0	9.321
06/05/2013	3014	0.6	6	1	5	6.686
07/05/2013	3897	0.6	0	0	0	0
08/05/2013	4400	0.8	0	0	0	0.869
09/05/2013	3316	0.6	0	0	0	0
10/05/2013	3268	0.6	0	0	0	7.749
11/05/2013	3042	0.8	0	0	0	0.029
12/05/2013	0	0	0	0	0	5.17
13/05/2013	1446	0.7	2	2	0	0
14/05/2013	0	0	2	1	1	0
15/05/2013	927	0.6	3	3	0	0
16/05/2013	2363	0.6	1	0	1	0.523
17/05/2013	4280	0.6	0	0	0	0
18/05/2013	4262	0.7	1	1	0	0
19/05/2013	4329	0.7	0	0	0	0
20/05/2013	2225	0.5	0	0	0	0
21/05/2013	2820	0.5	1	1	0	0
22/05/2013	3917	0.6	1	0	1	0
23/05/2013	266	0.6	2	2	0	0
24/05/2013	3282	0.7	1	1	0	0
25/05/2013	2686	0.6	1	0	1	9.938
26/05/2013	4272	0.6	3	1	2	0
27/05/2013	3676	0.7	0	0	0	0
28/05/2013	4009	0.6	2	1	1	0
29/05/2013	2571	0.8	3	2	1	0
30/05/2013	2773	0.7	1	0	1	0
31/05/2013	3594	0.6	0	0	0	0
01/06/2013	2847	0.6	2	1	1	0
02/06/2013	3534	0.6	1	1	0	0
03/06/2013	4189	0.7	1	1	0	0
04/06/2013	4085	0.6	0	0	0	0
05/06/2013	3979	0.7	0	0	0	0.027
06/06/2013	3635	0.7	0	0	0	0
07/06/2013	4437	0.9	1	1	0	0
08/06/2013	3693	0.6	1	0	1	1.238
09/06/2013	3949	0.7	1	1	0	0
10/06/2013	3886	0.6	0	0	0	0
11/06/2013	3570	0.6	0	0	0	0
12/06/2013	3430	0.7	0	0	0	0
13/06/2013	4428	0.6	0	0	0	0
14/06/2013	2917	0.6	0	0	0	0
15/06/2013	4144	0.7	0	0	0	0
16/06/2013	4202	0.7	0	0	0	1.072
17/06/2013	3654	0.7	1	0	1	0
18/06/2013	4297	0.7	1	0	1	0.022
19/06/2013	3850	1	0	0	0	0
20/06/2013	3749	0.7	0	0	0	0
21/06/2013	3724	0.7	2	2	0	0
22/06/2013	4240	0.6	1	1	0	0
23/06/2013	3510	0.7	0	0	0	0
24/06/2013	3776	0.7	0	0	0	0.108
25/06/2013	3794	0.7	1	1	0	0
26/06/2013	4399	0.7	0	0	0	0.061
27/06/2013	2583	0.7	2	0	2	0
28/06/2013	3424	0.6	0	0	0	0
29/06/2013	3165	0.6	0	0	0	0
30/06/2013	3561	0.7	0	0	0	0.297
01/07/2013	3291	0.6	2	1	1	0
02/07/2013	3889	0.7	1	1	0	0
03/07/2013	3615	0.7	0	0	0	0
04/07/2013	2688	0.6	0	0	0	0.481
05/07/2013	2711	0.6	3	1	2	0
06/07/2013	2493	0.7	4	1	3	0
07/07/2013	4527	0.7	3	2	1	0
08/07/2013	3791	0.6	1	1	0	0
09/07/2013	3878	0.6	1	0	1	0.177
10/07/2013	3642	0.6	1	1	0	0.359
11/07/2013	3724	0.8	8	4	4	0
12/07/2013	3830	0.6	0	0	0	0
13/07/2013	4270	0.6	0	0	0	0
14/07/2013	4563	0.6	0	0	0	0.389
15/07/2013	4803	0.7	0	0	0	0
16/07/2013	4639	0.6	0	0	0	0
17/07/2013	3706	0.6	0	0	0	0.486
18/07/2013	4680	0.7	2	0	2	0
19/07/2013	3701	0.6	1	1	0	0
20/07/2013	4700	0.7	1	0	1	0
21/07/2013	3355	0.7	0	0	0	0
22/07/2013	4086	0.7	0	0	0	0
23/07/2013	3414	0.8	0	0	0	0
24/07/2013	3557	0.6	2	2	0	0.23
25/07/2013	2213	0.6	0	0	0	1.153
26/07/2013	3639	0.7	0	0	0	0
27/07/2013	3190	0.8	0	0	0	0
28/07/2013	3891	0.6	0	0	0	0
29/07/2013	2270	0.6	0	0	0	0
30/07/2013	3544	0.7	0	0	0	0
31/07/2013	2591	0.7	0	0	0	0
01/08/2013	3699	0.7	0	0	0	0
02/08/2013	3126	0.7	0	0	0	0.405
03/08/2013	4293	0.6	3	2	1	0
04/08/2013	4065	0.6	0	0	0	0.237
05/08/2013	4055	0.7	3	3	0	0
06/08/2013	4089	0.6	2	1	1	0.659
07/08/2013	3318	0.7	0	0	0	0
08/08/2013	4276	0.8	0	0	0	0
09/08/2013	2899	0.7	0	0	0	0
10/08/2013	3499	0.7	0	0	0	0
11/08/2013	4338	0.5	0	0	0	0
12/08/2013	4111	0.7	2	1	1	0.556
13/08/2013	3707	0.7	2	1	1	0.46
14/08/2013	4450	0.7	0	0	0	0
15/08/2013	3597	0.7	3	2	1	0
16/08/2013	4033	0.7	1	0	1	0
17/08/2013	3063	0.7	2	0	2	3.711
18/08/2013	3614	0.7	5	3	2	2.263
19/08/2013	2900	0.7	2	1	1	0
20/08/2013	2316	0.6	5	1	4	0
21/08/2013	3338	0.7	12	3	9	0
22/08/2013	2592	0.6	0	0	0	0
23/08/2013	2725	0.6	8	4	4	0.81
24/08/2013	4634	0.7	5	3	2	0
25/08/2013	2563	0.7	3	2	1	2.045
26/08/2013	4356	0.7	5	4	1	1.954
27/08/2013	3608	0.8	4	2	2	0
28/08/2013	3736	0.7	8	4	4	1.034
29/08/2013	4230	0.7	7	4	3	0
30/08/2013	3704	0.7	7	5	2	0
31/08/2013	1974	0.6	5	3	2	0
01/09/2013	3071	0.7	3	3	0	2.456
02/09/2013	2651	0.7	5	5	0	1.056
03/09/2013	3687	0.7	5	1	4	0.674
04/09/2013	3326	0.6	2	2	0	0
05/09/2013	3660	0.7	3	2	1	2.295
06/09/2013	788	0.7	7	5	2	1.51
07/09/2013	3309	0.7	2	0	2	0.273
08/09/2013	3670	0.7	6	2	4	1.009
09/09/2013	2941	0.7	5	3	2	0
10/09/2013	3740	0.7	6	3	3	0.509
11/09/2013	4000	0.7	5	1	4	16.694
12/09/2013	2868	0.7	6	1	5	0
13/09/2013	3567	0.7	4	2	2	0
14/09/2013	4267	0.8	3	1	2	0
15/09/2013	2498	0.6	9	3	6	0
16/09/2013	3649	0.7	6	5	1	0
17/09/2013	2597	0.8	5	0	5	0
18/09/2013	1948	0.7	6	0	6	1.626
19/09/2013	2494	0.7	0	0	0	10.196
20/09/2013	1298	0.8	6	2	4	23.62
21/09/2013	2223	0.6	1	0	1	4.336
22/09/2013	3241	0.7	7	2	5	0
23/09/2013	2231	0.7	6	4	2	0.611
24/09/2013	55		4	1	3	0
25/09/2013	3070	0.7	2	0	2	0
26/09/2013	3299	0.7	5	3	2	0
27/09/2013	3788	0.6	5	3	2	0
28/09/2013	3221	0.6	5	2	3	3.871
29/09/2013	4648	0.7	7	4	3	0
30/09/2013	4276	0.6	2	1	1	1.099
01/10/2013	3801	0.6	9	4	5	1.561
02/10/2013	4589	0.7	3	1	2	0
03/10/2013	3935	0.6	2	1	1	0
04/10/2013	3894	0.7	4	3	1	4.175
05/10/2013	3933	0.8	4	3	1	0
06/10/2013	3633	0.8	5	4	1	0
07/10/2013	3342	0.7	3	1	2	0
08/10/2013	3855	0.7	2	0	2	0
09/10/2013	3855	0.7	1	0	1	5.454
10/10/2013	2459	0.7	1	1	0	6.683
11/10/2013	2780	0.7	1	0	1	0.319
12/10/2013	4149	0.7	2	1	1	0.54
13/10/2013	3367	0.7	2	1	1	2.479
14/10/2013	2234	0.6	2	1	1	5.359
15/10/2013	4693	0.7	1	1	0	0.92
16/10/2013	3188	0.7	0	0	0	2.11
17/10/2013	4437	0.7	2	1	1	4.594
18/10/2013	3382	0.9	1	0	1	0
19/10/2013	3951	0.8	0	0	0	0.516
20/10/2013	4390	0.6	2	0	2	1.228
21/10/2013	4823	0.7	6	0	6	0
22/10/2013	3234	0.8	0	0	0	0.613
23/10/2013	3272	0.9	2	1	1	0.797
24/10/2013	3736	0.7	1	0	1	0
25/10/2013	4331	0.9	1	1	0	0
26/10/2013	3508	0.7	2	1	1	1.607
27/10/2013	4200	0.7	5	2	3	0.38
28/10/2013	3891	0.6	0	0	0	0.907
29/10/2013	4179	0.6	0	0	0	0
30/10/2013	3822	0.6	8	5	3	0.025
31/10/2013	4309	1.4	5	4	1	0
01/11/2013	3815	0.6	2	0	2	0
02/11/2013	4619	0.8	3	0	3	1.566
03/11/2013	3214	0.6	0	0	0	13.364
04/11/2013	3194	0.8	2	0	2	12.459
05/11/2013	3608	0.7	2	2	0	0.692
06/11/2013	4043	0.7	3	1	2	6.069
07/11/2013	3821	0.7	2	0	2	0.33
08/11/2013	4126	0.7	0	0	0	0
09/11/2013	4900	0.75	0	0	0	0
10/11/2013	4248	0.6	1	0	1	0
11/11/2013	3814	0.9	1	0	1	6.674
12/11/2013	4311	0.75	2	0	2	0
13/11/2013	4091	0.7	2	1	1	0
14/11/2013	3844	0.76	1	0	1	1.839
15/11/2013	2942	1.1	2	0	2	0
16/11/2013	3975	0.75	0	0	0	6.613
17/11/2013	2404	0.84	1	1	0	0
18/11/2013	3838	0.76	3	0	3	7.775
19/11/2013	3125	0.65	0	0	0	4.173
20/11/2013	3215	0.67	1	1	0	0
21/11/2013	1967	0.6	2	0	2	0
22/11/2013	3258	0.6	0	0	0	0
23/11/2013	4056	0.75	0	0	0	3.425
24/11/2013	3892	0.56	3	0	3	0
25/11/2013	3956	0.66	1	1	0	4.754
26/11/2013	3651	0.92	1	0	1	0
27/11/2013	3574	0.67	2	1	1	2.185
28/11/2013	4604	0.65	8	3	5	0
29/11/2013	2992	0.92	3	2	1	0.927
30/11/2013	4230	1	2	1	1	14.293
01/12/2013	3527	0.6	4	1	3	4.376
02/12/2013	3962	0.8	3	0	3	4.491
03/12/2013	3058	0.7	3	2	1	1.918
04/12/2013	3415	0.6	3	1	2	1.372
05/12/2013	2413	0.9	3	2	1	0.954
06/12/2013	3703	0.8	7	1	6	0.793
07/12/2013	2799	0.7	5	2	3	24.195
08/12/2013	3808	0.7	3	0	3	0
09/12/2013	3297	0.6	6	2	4	0
10/12/2013	2285	0.8	3	1	2	0.483
11/12/2013	1291	0.8	5	3	2	2.294
12/12/2013	2250	1.2	2	0	2	3.558
13/12/2013	2892	0.6	2	0	2	18.349
14/12/2013	2935	0.7	0	0	0	2.334
15/12/2013	3568	1	3	2	1	0.688
16/12/2013	2981	0.8	6	1	5	22.38
17/12/2013	4004	0.6	1	0	1	6.346
18/12/2013	2717	0.8	3	0	3	15.32
19/12/2013	2594	1	8	5	3	3.506
20/12/2013	3825	0.9	5	1	4	0
21/12/2013	2947	0.8	3	1	2	0
22/12/2013	3298	0.9	5	3	2	0
23/12/2013	2578	1	2	1	1	0
24/12/2013	3595	1	3	0	3	4.271
25/12/2013	3195	1.2	4	0	4	6.456
26/12/2013	3419	1.2	6	0	6	0.503
27/12/2013	3656	1.1	7	5	2	1.865
28/12/2013	1844	0.8	4	0	4	16.844
29/12/2013	3834	0.8	6	1	5	0.013
30/12/2013	3497	0.8	4	2	2	24.03
31/12/2013	2866	0.7	1	1	0	8.075
01/01/2014	3939	0.7	4	2	2	0
02/01/2014	4318	0.6	6	1	5	1.834
03/01/2014	3698	0.8	1	1	0	0
04/01/2014	3967	0.9	7	1	6	0.358
05/01/2014	2695	0.7	4	2	2	3.621
06/01/2014	4406	1.1	2	1	1	0.266
07/01/2014	2204	0.8	5	3	2	0
08/01/2014	690	0.6	5	3	2	1.754
09/01/2014	4374	0.8	6	2	4	7.956
10/01/2014	3940	0.6	6	3	3	0
11/01/2014	4845	0.7	8	4	4	1.278
12/01/2014	5127	0.6	4	3	1	2.051
13/01/2014	4368	0.6	2	1	1	0
14/01/2014	2630	0.6	1	1	0	6.28
15/01/2014	4052	0.7	4	0	4	3.285
16/01/2014	3413	0.6	3	2	1	0
17/01/2014	4006	0.7	2	1	1	7.821
18/01/2014	3612	0.6	1	0	1	0.437
19/01/2014	3576	0.8	1	1	0	6.331
20/01/2014	2531	0.6	1	0	1	28.77
21/01/2014	3728	0.6	2	0	2	0.167
22/01/2014	3013	0.6	3	1	2	0
23/01/2014	4158	0.7	3	1	2	10.067
24/01/2014	3911	1.2	6	2	4	0.546
25/01/2014	3891	0.7	7	3	4	1.304
26/01/2014	3820	0.7	0	0	0	0.074
27/01/2014	989	1.3	4	0	4	2.596
28/01/2014	1184	0.7	1	0	1	0
29/01/2014	4400	0.7	3	0	3	0.377
30/01/2014	2991	0.7	3	1	2	0
31/01/2014	3246	0.7	4	2	2	0.723
01/02/2014	4104	0.8	2	2	0	0.598
02/02/2014	3364	0.5	4	1	3	5.436
03/02/2014	3787	0.6	3	2	1	0
04/02/2014	2554	0.7	0	0	0	14.638
05/02/2014	3898	0.7	0	0	0	0.793
06/02/2014	1857	0.8	2	0	2	4.842
07/02/2014	3698	0.6	1	1	0	12.223
08/02/2014	2138	0.6	3	1	2	1.665
09/02/2014	2287	0.7	2	1	1	8.94
10/02/2014	0	0	1	1	0	3.425
11/02/2014	1758	0.8	0	0	0	0
12/02/2014	3039	0.5	1	1	0	0
13/02/2014	3931	0.7	1	0	1	0
14/02/2014	3414	0.6	0	0	0	0.429
15/02/2014	3478	0.8	4	0	4	0
16/02/2014	4762	0.8	1	0	1	0.366
17/02/2014	3744	0.7	4	1	3	1.421
18/02/2014	3080	0.6	0	0	0	0
19/02/2014	2617	0.8	3	1	2	4.861
20/02/2014	3396	0.6	0	0	0	0.556
21/02/2014	2824	0.7	2	1	1	0
22/02/2014	2952	0.7	2	1	1	0
23/02/2014	3844	0.8	1	0	1	14.22
24/02/2014	3592	0.7	4	1	3	5.034
25/02/2014	2988	0.8	4	2	2	1.831
26/02/2014	2944	0.8	0	0	0	1.251
27/02/2014	2215	0.8	1	0	1	0
28/02/2014	3200	0.7	1	1	0	2.024
01/03/2014	4307	0.6	0	0	0	0
02/03/2014	3313	0.7	1	1	0	0.425
03/03/2014	4576	0.7	1	0	1	0
04/03/2014	3637	0.8	0	0	0	1.215
05/03/2014	4187	0.7	3	2	1	1.552
06/03/2014	3238	0.8	0	0	0	5.536
07/03/2014	3448	0.7	2	2	0	0
08/03/2014	3189	0.6	1	0	1	0
09/03/2014	4797	0.8	1	1	0	0.059
10/03/2014	379	1.5	0	0	0	1.493
11/03/2014	0	0	6	3	3	33.722
12/03/2014	1098	0.8	2	0	2	1.202
13/03/2014	560	0.8	0	0	0	4.295
14/03/2014	2263	0.8	2	0	2	7.56
15/03/2014	356		2	0	2	1.412
16/03/2014	39		6	4	2	15.928
17/03/2014	1249	1.2	9	3	6	2.269
18/03/2014	1252	0.8	4	0	4	0
19/03/2014	1089	0.8	8	5	3	1.098
20/03/2014	1476	0.8	10	3	7	13.659
21/03/2014	1014	0.7	17	11	6	0
22/03/2014	1507	0.8	15	8	7	0
23/03/2014	2478	0.6	13	3	10	2.899
24/03/2014	1349	0.8	13	10	3	8.091
25/03/2014	440	0.6	14	8	6	0
26/03/2014	1312	0.7	19	9	10	0
27/03/2014	3632	0.7	10	4	6	1.848
28/03/2014	4175	0.7	17	13	4	2.714
29/03/2014	4000	0.7	17	10	7	0
30/03/2014	3366	0.9	9	5	4	3.019
31/03/2014	1951	0.6	18	6	12	12.594
01/04/2014	3939	0.6	17	4	13	8.726
02/04/2014	4123	0.5	14	5	9	5.022
03/04/2014	3322	0.7	20	6	14	0
04/04/2014	4728	0.8	14	8	6	0
05/04/2014	3945	0.6	14	9	5	5.2
06/04/2014	5110	0.7	13	8	5	1.34
07/04/2014	2784	0.6	8	3	5	1.929
08/04/2014	2914	0.6	4	2	2	11.585
09/04/2014	3457	0.6	17	6	11	0
10/04/2014	4467	0.7	18	4	14	0
11/04/2014	3008	0.6	11	3	8	1.644
12/04/2014	3724	0.6	6	1	5	7.957
13/04/2014	3010	0.6	11	0	11	0
14/04/2014	3963	0.6	4	0	4	0
15/04/2014	3645	0.7	8	2	6	0
16/04/2014	2525	0.7	8	3	5	7.117
17/04/2014	3818	0.6	8	2	6	0
18/04/2014	2686	0.7	2	1	1	5.961
19/04/2014	3283	0.7	5	3	2	3.592
20/04/2014	3746	0.5	1	0	1	2.478
21/04/2014	3820	0.6	0	0	0	0
22/04/2014	4105	0.6	2	0	2	0
23/04/2014	2525	0.5	3	2	1	3.859
24/04/2014	2637	0.6	2	0	2	1.004
25/04/2014	3913	0.8	1	0	1	1.949
26/04/2014	2576	0.6	2	1	1	0.596
27/04/2014	4225	0.6	5	2	3	0
28/04/2014	4092	0.6	5	1	4	0.784
29/04/2014	3062	0.7	2	0	2	0
30/04/2014	3046	0.6	10	2	8	0
